# Supplementary material for: miR-100 Induces Epithelial-Mesenchymal Transition but Suppresses Tumorigenesis, Migration and Invasion
Source: PLoS Genet. 2014 Feb 27;10(2):e1004177. doi: 10.1371/journal.pgen.1004177 (PMC3937226; doi:10.1371/journal.pgen.1004177)
Supplement: Table S1 — miRNA micaroarray analysis of HMLE cells expressing Twist, Snail or ZEB1. (XLSX) [file pgen.1004177.s009.xlsx]

## Sheet: Table S1
Table S1. miRNA microarray analysis of HMLE cells expressing Twist, Snail or ZEB1
							ZEB1	ZEB1	Snail	Snail	Twist	Twist	Mock	Mock
	Row	Col	FeatureNum	ControlType	ProbeName	SystematicName	252182711822_200911131122_S01_miRNA_105_Jan09_2_1	252182711822_200911131122_S01_miRNA_105_Jan09_2_2	252182711822_200911131122_S01_miRNA_105_Jan09_2_3	252182711822_200911131122_S01_miRNA_105_Jan09_2_4	252182711822_200911131122_S01_miRNA_105_Jan09_1_1	252182711822_200911131122_S01_miRNA_105_Jan09_1_2	252182711822_200911131122_S01_miRNA_105_Jan09_1_3	252182711822_200911131122_S01_miRNA_105_Jan09_1_4
156	2	74	156	0	A_25_P00015344	bkv-miR-B1-3p	157.684	156.787	152.53	155.862	155.862	158.566	153.095	158.441
838	11	18	838	0	A_25_P00015346	bkv-miR-B1-3p	156.678	154.018	153.956	154.54	159.828	155.843	158.379	152.025
2321	29	26	2322	0	A_25_P00015346	bkv-miR-B1-3p	153.956	157.309	152.196	154.084	157.75	154.899	160.961	155.862
3265	40	68	3266	0	A_25_P00015345	bkv-miR-B1-3p	155.796	154.981	155.421	154.084	157.75	156.678	154.084	154.603
4757	59	2	4758	0	A_25_P00015344	bkv-miR-B1-3p	162.22	157.309	154.478	154.54	156.49	155.843	158.379	150.212
4941	61	22	4942	0	A_25_P00015344	bkv-miR-B1-3p	153.076	154.54	158.316	152.215	152.261	151.444	156.806	155.09
7330	90	34	7332	0	A_25_P00015346	bkv-miR-B1-3p	153.956	154.54	156.49	152.592	160.832	157.04	155.862	160.457
7624	93	82	7626	0	A_25_P00015345	bkv-miR-B1-3p	153.956	154.018	155.421	164.238	159.828	155.843	152.78	160.457
8396	103	34	8398	0	A_25_P00015345	bkv-miR-B1-3p	153.472	160.457	158.316	158.316	157.75	153.095	153.66	158.441
8871	109	17	8873	0	A_25_P00015344	bkv-miR-B1-3p	153.956	156.787	155.862	155.546	154.981	151.963	156.49	157.497
9404	115	58	9406	0	A_25_P00015346	bkv-miR-B1-3p	154.899	156.49	156.49	155.862	156.49	157.04	155.546	153.847
10298	126	51	10301	0	A_25_P00015344	bkv-miR-B1-3p	153.956	155.421	156.49	153.847	158.758	160.082	156.49	154.603
10677	131	20	10680	0	A_25_P00015344	bkv-miR-B1-3p	157.684	149.395	157.434	158.504	165.171	153.956	155.862	155.546
11268	138	37	11271	0	A_25_P00015345	bkv-miR-B1-3p	154.353	154.54	155.421	156.553	154.981	163.229	155.862	152.905
14082	172	64	14086	0	A_25_P00015345	bkv-miR-B1-3p	154.899	157.731	158.316	162.157	158.379	155.843	156.806	157.497
15015	184	14	15020	0	A_25_P00015346	bkv-miR-B1-3p	163.483	155.862	156.806	158.316	156.806	154.899	156.806	154.084
992	13	9	993	0	A_25_P00015342	bkv-miR-B1-5p	156.115	156.787	156.806	154.084	154.981	155.843	158.758	156.49
1597	20	40	1598	0	A_25_P00015342	bkv-miR-B1-5p	157.684	155.421	154.478	149.106	154.037	160.832	154.084	157.497
2444	30	67	2445	0	A_25_P00015343	bkv-miR-B1-5p	155.796	157.731	158.316	156.178	156.806	150.629	157.75	158.883
3376	42	15	3377	0	A_25_P00015343	bkv-miR-B1-5p	154.899	152.717	155.421	156.553	153.095	154.415	158.758	152.025
4539	56	30	4540	0	A_25_P00015343	bkv-miR-B1-5p	155.796	156.49	155.421	153.266	158.379	155.234	153.095	153.847
4688	58	15	4689	0	A_25_P00015343	bkv-miR-B1-5p	153.956	152.717	156.806	150.629	153.095	152.261	154.981	154.084
5748	71	10	5750	0	A_25_P00015343	bkv-miR-B1-5p	158.691	155.421	155.421	153.847	159.828	153.956	162.662	157.497
6448	79	54	6450	0	A_25_P00015342	bkv-miR-B1-5p	155.796	151.317	153.956	155.862	152.261	159.699	151.963	151.13
6828	84	24	6830	0	A_25_P00015342	bkv-miR-B1-5p	152.196	153.597	156.49	151.838	155.546	155.843	154.603	154.603
7250	89	36	7252	0	A_25_P00015343	bkv-miR-B1-5p	156.115	154.54	158.758	155.546	156.806	164.349	159.89	156.49
7613	93	71	7615	0	A_25_P00015342	bkv-miR-B1-5p	156.678	157.309	155.421	160.832	152.261	158.566	154.981	159.511
7805	96	17	7807	0	A_25_P00015342	bkv-miR-B1-5p	155.796	158.316	158.316	154.084	153.095	153.095	157.75	159.511
8026	98	74	8028	0	A_25_P00015342	bkv-miR-B1-5p	154.899	157.731	157.434	161.778	152.261	154.899	151.382	157.497
8807	108	35	8809	0	A_25_P00015343	bkv-miR-B1-5p	156.678	155.421	157.434	156.787	154.981	156.678	161.653	157.497
13277	162	78	13280	0	A_25_P00015343	bkv-miR-B1-5p	153.472	154.018	159.89	186.318	153.597	157.684	155.546	154.603
14020	172	2	14024	0	A_25_P00015342	bkv-miR-B1-5p	153.956	155.862	153.956	155.862	155.862	153.095	157.75	152.025
1601	20	44	1602	0	A_25_P00011671	ebv-miR-BART10	156.678	152.261	154.478	153.076	153.597	160.832	154.981	156.49
2453	30	76	2454	0	A_25_P00011668	ebv-miR-BART10	158.129	155.862	152.196	154.899	154.54	155.843	156.806	155.546
2892	36	23	2893	0	A_25_P00011670	ebv-miR-BART10	155.796	157.309	157.434	152.592	154.981	157.684	166.213	157.497
3819	47	48	3820	0	A_25_P00011668	ebv-miR-BART10	154.899	150.383	150.773	152.215	153.095	157.04	155.546	154.603
3942	49	7	3943	0	A_25_P00011669	ebv-miR-BART10	162.22	159.809	155.421	155.152	156.806	151.444	154.981	154.603
4095	50	78	4096	0	A_25_P00011669	ebv-miR-BART10	153.076	162.63	159.386	158.739	157.75	157.985	157.75	162.157
5266	65	19	5267	0	A_25_P00011671	ebv-miR-BART10	159.761	153.095	157.434	154.54	156.806	156.678	154.603	155.862
5975	73	73	5977	0	A_25_P00011669	ebv-miR-BART10	156.678	157.309	152.53	159.136	154.981	158.992	155.862	159.511
7392	91	14	7394	0	A_25_P00011668	ebv-miR-BART10	154.899	156.787	153.956	155.862	157.434	157.684	158.758	153.847
8508	104	64	8510	0	A_25_P00011670	ebv-miR-BART10	154.899	153.095	156.806	159.953	157.434	158.992	156.49	155.546
8602	105	76	8604	0	A_25_P00011670	ebv-miR-BART10	152.196	153.095	158.316	162.537	153.597	158.992	158.758	156.49
8765	107	75	8767	0	A_25_P00011669	ebv-miR-BART10	160.899	153.095	156.806	161.086	153.095	162.537	154.981	155.862
10688	131	31	10691	0	A_25_P00011671	ebv-miR-BART10	155.796	156.49	154.478	157.497	152.261	154.899	153.66	155.862
12489	153	28	12492	0	A_25_P00011670	ebv-miR-BART10	158.691	154.981	155.421	158.316	156.806	154.899	159.89	157.875
12729	156	22	12732	0	A_25_P00011671	ebv-miR-BART10	156.678	151.317	154.478	155.546	154.54	155.234	154.603	157.497
13067	160	32	13070	0	A_25_P00011668	ebv-miR-BART10	153.472	158.758	155.421	157.122	150.773	151.444	154.981	155.546
358	5	30	358	0	A_25_P00013808	ebv-miR-BART10*	158.691	157.309	155.862	153.847	154.037	157.684	154.981	155.546
1690	21	51	1691	0	A_25_P00013808	ebv-miR-BART10*	158.691	159.324	155.421	157.731	154.981	160.082	155.546	153.847
2821	35	34	2822	0	A_25_P00013811	ebv-miR-BART10*	154.899	161.465	158.316	158.739	155.862	158.992	158.758	159.511
4430	55	3	4431	0	A_25_P00013809	ebv-miR-BART10*	159.761	156.787	153.597	157.497	158.758	154.899	159.89	157.497
5590	69	15	5591	0	A_25_P00013810	ebv-miR-BART10*	162.22	157.309	163.483	154.54	162.662	158.566	154.084	158.883
5672	70	15	5673	0	A_25_P00013811	ebv-miR-BART10*	158.129	157.731	162.157	155.152	160.457	160.832	164.368	159.511
5896	72	76	5898	0	A_25_P00013808	ebv-miR-BART10*	156.678	157.731	155.421	159.699	158.758	156.115	155.546	158.883
6664	82	24	6666	0	A_25_P00013811	ebv-miR-BART10*	156.678	160.457	160.457	154.54	160.832	157.684	157.434	160.457
8770	107	80	8772	0	A_25_P00013810	ebv-miR-BART10*	158.691	158.316	161.59	166.162	154.54	160.832	156.49	161.653
9497	116	69	9499	0	A_25_P00013809	ebv-miR-BART10*	156.115	157.731	163.483	161.965	155.862	163.229	154.084	158.441
9758	120	2	9760	0	A_25_P00013809	ebv-miR-BART10*	159.761	154.981	160.457	156.787	160.832	158.992	155.862	156.49
10216	125	51	10219	0	A_25_P00013809	ebv-miR-BART10*	152.342	154.018	157.434	157.122	162.662	158.992	161.653	158.441
10218	125	53	10221	0	A_25_P00013811	ebv-miR-BART10*	157.684	159.809	156.49	159.699	155.862	158.566	163.339	153.847
10502	129	9	10505	0	A_25_P00013810	ebv-miR-BART10*	171.664	155.862	158.316	156.553	158.758	157.985	155.862	155.546
12341	151	44	12344	0	A_25_P00013810	ebv-miR-BART10*	159.761	161.465	159.386	159.386	159.386	159.699	160.961	154.603
15354	188	25	15359	0	A_25_P00013808	ebv-miR-BART10*	162.974	155.862	156.49	158.504	154.037	161.34	157.75	155.546
581	8	7	581	0	A_25_P00011835	ebv-miR-BART11-3p	158.129	153.597	151.65	152.592	159.828	154.899	166.213	153.847
1123	14	58	1124	0	A_25_P00011832	ebv-miR-BART11-3p	153.076	155.421	154.478	155.862	156.806	157.985	154.084	152.261
2092	26	43	2093	0	A_25_P00011834	ebv-miR-BART11-3p	154.353	154.018	152.53	153.847	155.862	161.965	155.546	154.603
2521	31	62	2522	0	A_25_P00011833	ebv-miR-BART11-3p	154.899	157.309	154.478	157.122	155.862	157.04	154.084	158.883
3866	48	13	3867	0	A_25_P00011832	ebv-miR-BART11-3p	159.324	156.49	153.956	149.87	152.261	151.13	152.261	155.546
5253	65	6	5254	0	A_25_P00011832	ebv-miR-BART11-3p	158.691	155.862	155.862	153.847	154.54	153.956	156.806	160.457
6273	77	43	6275	0	A_25_P00011833	ebv-miR-BART11-3p	155.796	156.49	153.956	154.54	155.546	159.699	156.806	153.847
6405	79	11	6407	0	A_25_P00011835	ebv-miR-BART11-3p	152.342	152.261	153.597	156.553	155.546	153.956	156.49	155.546
7595	93	53	7597	0	A_25_P00011834	ebv-miR-BART11-3p	153.076	154.981	159.386	152.592	158.379	156.678	153.095	152.261
8085	99	51	8087	0	A_25_P00011833	ebv-miR-BART11-3p	158.129	162.63	154.899	158.739	154.981	155.843	154.084	155.546
8382	103	20	8384	0	A_25_P00011832	ebv-miR-BART11-3p	153.076	154.54	159.386	151.382	154.981	150.629	156.806	152.905
8974	110	38	8976	0	A_25_P00011833	ebv-miR-BART11-3p	158.691	158.758	158.316	156.178	154.981	156.115	153.095	156.931
10771	132	32	10774	0	A_25_P00011834	ebv-miR-BART11-3p	153.472	157.309	157.75	157.497	152.717	157.684	155.862	9.37956
11334	139	21	11337	0	A_25_P00011834	ebv-miR-BART11-3p	159.761	158.758	155.421	158.316	157.434	158.566	153.66	155.862
13179	161	62	13182	0	A_25_P00011835	ebv-miR-BART11-3p	157.684	159.324	159.386	159.136	152.261	153.095	157.434	154.603
13369	164	6	13372	0	A_25_P00011835	ebv-miR-BART11-3p	153.956	157.731	155.421	152.215	161.778	153.095	151.963	153.847
552	7	60	552	0	A_25_P00013749	ebv-miR-BART11-5p	162.22	154.981	155.421	155.862	154.981	151.444	155.862	157.497
1120	14	55	1121	0	A_25_P00013751	ebv-miR-BART11-5p	153.472	154.981	158.316	155.862	160.832	158.566	160.457	156.49
1129	14	64	1130	0	A_25_P00013750	ebv-miR-BART11-5p	154.899	156.787	159.386	153.076	153.095	153.956	157.75	157.497
1948	24	63	1949	0	A_25_P00013751	ebv-miR-BART11-5p	155.796	152.717	150.088	155.862	158.758	155.843	154.084	157.875
4563	56	54	4564	0	A_25_P00013748	ebv-miR-BART11-5p	155.796	154.018	157.434	157.122	153.597	157.04	157.75	156.49
5061	62	60	5062	0	A_25_P00013750	ebv-miR-BART11-5p	152.196	155.421	157.75	156.553	154.981	156.678	155.862	156.49
5383	66	54	5384	0	A_25_P00013749	ebv-miR-BART11-5p	154.899	155.421	153.956	154.084	151.317	153.095	155.862	153.847
6973	86	5	6975	0	A_25_P00013750	ebv-miR-BART11-5p	154.353	155.862	155.421	153.847	154.037	158.566	155.546	155.546
7544	93	2	7546	0	A_25_P00013751	ebv-miR-BART11-5p	157.684	156.787	156.49	155.546	157.75	156.678	158.758	156.49
8058	99	24	8060	0	A_25_P00013748	ebv-miR-BART11-5p	154.899	158.316	154.478	153.266	176.405	160.082	154.981	157.497
8099	99	65	8101	0	A_25_P00013749	ebv-miR-BART11-5p	154.899	151.65	157.434	156.553	150.773	150.275	155.862	156.49
8837	108	65	8839	0	A_25_P00013748	ebv-miR-BART11-5p	156.115	157.731	155.862	158.316	149.913	156.115	154.084	149.569
9198	113	16	9200	0	A_25_P00013749	ebv-miR-BART11-5p	156.678	157.309	155.862	153.847	156.49	153.095	160.457	152.025
11013	135	28	11016	0	A_25_P00013748	ebv-miR-BART11-5p	151.588	154.981	156.49	154.084	153.095	154.899	154.084	156.49
11316	139	3	11319	0	A_25_P00013751	ebv-miR-BART11-5p	156.678	158.758	158.316	155.862	152.261	152.261	159.89	155.546
13262	162	63	13265	0	A_25_P00013750	ebv-miR-BART11-5p	157.684	154.54	158.316	161.778	152.261	151.444	154.981	155.546
1968	25	1	1969	0	A_25_P00013752	ebv-miR-BART12	163.483	157.731	165.296	155.862	162.662	156.678	169.332	156.931
2173	27	42	2174	0	A_25_P00013755	ebv-miR-BART12	158.691	164.916	158.316	156.178	161.778	165.551	162.157	159.89
2460	31	1	2461	0	A_25_P00013755	ebv-miR-BART12	168.239	167.366	166.86	159.953	161.778	160.832	167.809	163.229
2792	35	5	2793	0	A_25_P00013753	ebv-miR-BART12	162.22	161.465	156.806	156.553	157.434	156.115	164.368	160.457
2992	37	41	2993	0	A_25_P00013754	ebv-miR-BART12	155.796	165.39	160.457	156.178	157.75	157.684	154.084	164.286
3672	45	65	3673	0	A_25_P00013753	ebv-miR-BART12	158.129	162.032	164.368	158.316	156.49	159.699	157.75	160.457
4589	56	80	4590	0	A_25_P00013753	ebv-miR-BART12	156.678	164.286	160.457	161.653	157.75	156.678	158.758	162.662
4985	61	66	4986	0	A_25_P00013752	ebv-miR-BART12	159.761	159.809	161.59	158.504	154.037	160.832	160.457	155.862
6462	79	68	6464	0	A_25_P00013752	ebv-miR-BART12	162.974	159.809	162.157	159.136	154.54	159.699	155.862	158.441
6859	84	55	6861	0	A_25_P00013754	ebv-miR-BART12	156.678	160.457	159.89	157.497	159.828	159.699	159.89	162.157
9128	112	28	9130	0	A_25_P00013755	ebv-miR-BART12	155.796	164.916	162.599	159.699	156.806	158.992	162.662	163.639
10015	123	13	10017	0	A_25_P00013752	ebv-miR-BART12	159.761	156.787	159.386	156.787	154.981	159.699	158.758	157.497
11489	141	12	11492	0	A_25_P00013754	ebv-miR-BART12	166.86	155.862	157.434	159.699	170.138	158.566	158.758	162.662
13610	167	2	13614	0	A_25_P00013755	ebv-miR-BART12	164.979	164.286	162.157	160.269	170.138	159.699	164.916	164.286
13776	169	4	13780	0	A_25_P00013754	ebv-miR-BART12	157.684	156.49	163.483	159.136	158.758	156.678	162.157	165.296
14281	175	17	14285	0	A_25_P00013753	ebv-miR-BART12	156.678	156.49	155.421	158.739	153.095	154.899	156.806	161.653
3921	48	68	3922	0	A_25_P00011853	ebv-miR-BART13	260.834	245.173	275.018	276.679	308.774	325.425	271.192	254.546
4500	55	73	4501	0	A_25_P00011854	ebv-miR-BART13	167.559	166.355	167.222	164.238	172.058	175.628	168.426	173.254
4502	55	75	4503	0	A_25_P00011854	ebv-miR-BART13	167.559	164.916	169.757	165.503	172.985	171.964	170.861	172.265
4953	61	34	4954	0	A_25_P00011854	ebv-miR-BART13	159.761	160.832	167.622	163.084	171.511	171.964	164.368	171.758
5999	74	15	6001	0	A_25_P00011854	ebv-miR-BART13	169.757	165.39	166.86	160.961	172.44	171.357	170.47	174.037
6176	76	28	6178	0	A_25_P00011853	ebv-miR-BART13	216.782	242.637	274.759	280.992	309.535	351.859	255.419	269.572
7836	96	48	7838	0	A_25_P00011853	ebv-miR-BART13	202.459	246.432	275.018	280.992	307.191	342.196	278.09	273.845
8968	110	32	8970	0	A_25_P00011853	ebv-miR-BART13	210.419	238.275	278.611	282.883	301.984	344.073	276.129	275.672
9377	115	31	9379	0	A_25_P00011853	ebv-miR-BART13	212.286	237.366	288.405	284.099	314.733	333.453	275.184	272.318
9942	122	22	9944	0	A_25_P00011853	ebv-miR-BART13	243.142	245.173	278.611	278.611	305.483	354.93	259.485	270.984
11545	141	68	11548	0	A_25_P00011854	ebv-miR-BART13	170.47	165.39	168.171	171.377	168.571	172.503	177.83	177.189
11612	142	53	11615	0	A_25_P00011854	ebv-miR-BART13	170.47	169.332	172.265	163.084	171.511	171.964	169.757	172.985
12428	152	49	12431	0	A_25_P00011853	ebv-miR-BART13	247.689	245.358	279.588	284.713	319.338	349.827	267.685	253.202
12816	157	27	12819	0	A_25_P00011854	ebv-miR-BART13	168.758	167.366	168.87	163.608	170.595	176.249	173.636	174.037
14136	173	36	14140	0	A_25_P00011854	ebv-miR-BART13	169.757	165.912	172.265	166.61	170.595	172.503	173.254	171.758
15394	188	65	15399	0	A_25_P00011853	ebv-miR-BART13	258.239	235.694	274.032	282.176	292.701	313.233	259.485	257.16
796	10	58	796	0	A_25_P00013814	ebv-miR-BART13*	160.899	156.787	154.478	156.553	156.806	156.678	153.095	152.025
973	12	72	974	0	A_25_P00013813	ebv-miR-BART13*	157.684	153.597	153.597	154.084	152.717	157.684	153.095	155.546
4499	55	72	4500	0	A_25_P00013813	ebv-miR-BART13*	156.678	158.758	154.899	155.862	153.095	156.678	151.382	152.025
4503	55	76	4504	0	A_25_P00013812	ebv-miR-BART13*	154.353	152.261	155.862	159.699	155.546	155.843	154.084	155.09
5254	65	7	5255	0	A_25_P00013813	ebv-miR-BART13*	159.761	150.383	154.899	150.629	159.828	153.095	154.981	155.09
7170	88	38	7172	0	A_25_P00013812	ebv-miR-BART13*	155.796	155.862	151.65	153.847	157.75	153.095	155.862	156.49
7270	89	56	7272	0	A_25_P00013815	ebv-miR-BART13*	151.588	154.981	156.49	157.497	154.981	153.956	152.261	151.13
7302	90	6	7304	0	A_25_P00013814	ebv-miR-BART13*	155.796	155.862	155.862	155.546	151.65	153.095	160.961	162.662
7780	95	74	7782	0	A_25_P00013814	ebv-miR-BART13*	153.472	156.49	152.53	159.699	153.597	158.566	153.66	157.497
9138	112	38	9140	0	A_25_P00013815	ebv-miR-BART13*	162.22	154.54	154.478	155.152	158.758	153.956	155.862	156.49
9486	116	58	9488	0	A_25_P00013815	ebv-miR-BART13*	159.761	154.981	153.597	158.739	156.806	155.843	154.981	155.546
10551	129	58	10554	0	A_25_P00013812	ebv-miR-BART13*	156.115	150.383	152.53	157.497	153.095	154.899	156.49	152.905
12981	159	28	12984	0	A_25_P00013813	ebv-miR-BART13*	153.956	151.317	153.956	156.553	149.913	153.956	156.49	155.546
14015	171	79	14019	0	A_25_P00013814	ebv-miR-BART13*	159.761	154.981	154.478	194.296	151.317	151.444	151.021	159.89
15116	185	33	15121	0	A_25_P00013815	ebv-miR-BART13*	159.324	159.809	158.316	158.739	155.862	157.684	157.75	154.603
15554	190	61	15559	0	A_25_P00013812	ebv-miR-BART13*	159.324	155.421	156.49	161.965	151.65	155.843	154.981	157.497
3156	39	41	3157	0	A_25_P00013720	ebv-miR-BART1-3p	153.956	160.457	156.49	154.084	157.75	156.115	152.261	152.905
3516	43	73	3517	0	A_25_P00013722	ebv-miR-BART1-3p	157.684	159.809	156.49	159.136	154.981	154.415	154.981	156.931
3862	48	9	3863	0	A_25_P00013722	ebv-miR-BART1-3p	168.239	156.787	158.316	155.152	156.806	151.963	153.66	153.203
5873	72	53	5875	0	A_25_P00013721	ebv-miR-BART1-3p	149.569	156.787	160.457	156.787	157.434	160.832	157.75	153.847
6285	77	55	6287	0	A_25_P00013721	ebv-miR-BART1-3p	153.956	154.018	160.457	158.316	154.981	157.04	153.095	152.905
9932	122	12	9934	0	A_25_P00013722	ebv-miR-BART1-3p	160.457	155.862	162.157	152.592	155.546	153.095	160.961	158.441
10068	123	66	10070	0	A_25_P00013722	ebv-miR-BART1-3p	156.115	159.324	157.75	160.707	157.75	158.566	157.75	152.905
10583	130	8	10586	0	A_25_P00013723	ebv-miR-BART1-3p	158.691	153.597	155.421	156.787	156.806	154.899	160.961	155.546
11980	147	11	11983	0	A_25_P00013720	ebv-miR-BART1-3p	155.796	156.787	159.386	156.178	156.806	154.899	158.758	158.441
12977	159	24	12980	0	A_25_P00013720	ebv-miR-BART1-3p	157.122	156.787	157.75	158.316	154.037	153.956	155.862	155.862
13013	159	60	13016	0	A_25_P00013721	ebv-miR-BART1-3p	155.152	158.316	154.899	161.653	155.862	157.684	155.862	155.862
13303	163	22	13306	0	A_25_P00013720	ebv-miR-BART1-3p	155.796	160.832	154.478	155.546	153.095	157.985	154.981	152.261
13541	166	14	13544	0	A_25_P00013723	ebv-miR-BART1-3p	162.22	156.787	154.478	156.178	159.828	159.699	156.806	160.457
13635	167	27	13639	0	A_25_P00013723	ebv-miR-BART1-3p	158.691	163.229	155.862	157.122	153.095	155.843	154.981	161.024
14928	183	9	14933	0	A_25_P00013723	ebv-miR-BART1-3p	154.899	163.733	158.316	156.553	272.152	157.684	160.457	160.457
15233	186	68	15238	0	A_25_P00013721	ebv-miR-BART1-3p	157.684	158.758	156.49	172.14	158.379	153.095	156.49	163.229
1154	15	7	1155	0	A_25_P00014785	ebv-miR-BART14	153.956	157.731	154.478	155.152	154.037	154.899	162.157	154.603
3606	44	81	3607	0	A_25_P00014786	ebv-miR-BART14	156.678	155.862	154.899	157.731	154.037	160.832	154.084	155.546
5453	67	42	5454	0	A_25_P00014784	ebv-miR-BART14	151.588	152.261	151.65	155.862	164.286	156.678	152.78	152.025
6401	79	7	6403	0	A_25_P00014786	ebv-miR-BART14	158.691	153.095	151.65	152.215	159.386	156.678	157.75	160.457
6661	82	21	6663	0	A_25_P00014785	ebv-miR-BART14	153.076	154.018	156.806	9.37956	159.828	154.899	154.084	152.905
7629	94	5	7631	0	A_25_P00014783	ebv-miR-BART14	156.115	156.49	153.597	156.178	157.434	151.13	160.961	152.025
8898	109	44	8900	0	A_25_P00014786	ebv-miR-BART14	153.956	157.731	159.89	159.699	157.75	156.678	158.758	159.511
10991	135	6	10994	0	A_25_P00014784	ebv-miR-BART14	157.684	155.421	155.421	150.629	154.037	152.261	154.981	156.49
11383	139	70	11386	0	A_25_P00014783	ebv-miR-BART14	158.691	154.981	155.421	162.724	154.54	155.843	154.981	153.847
11430	140	35	11433	0	A_25_P00014785	ebv-miR-BART14	156.115	154.018	150.445	153.076	152.717	155.843	155.862	156.49
12434	152	55	12437	0	A_25_P00014786	ebv-miR-BART14	160.457	154.018	157.434	160.269	155.546	155.843	155.862	162.157
13012	159	59	13015	0	A_25_P00014785	ebv-miR-BART14	156.678	154.018	154.899	161.653	152.717	151.13	154.981	159.511
13886	170	32	13890	0	A_25_P00014784	ebv-miR-BART14	157.684	158.758	156.49	154.54	155.862	155.234	154.084	153.847
14922	183	3	14927	0	A_25_P00014783	ebv-miR-BART14	160.457	158.316	157.434	158.316	152.261	151.444	156.806	156.49
15347	188	18	15352	0	A_25_P00014783	ebv-miR-BART14	160.457	158.758	150.445	154.54	154.981	153.095	153.095	153.847
15549	190	56	15554	0	A_25_P00014784	ebv-miR-BART14	156.678	156.787	157.434	161.965	154.981	154.899	158.379	156.49
2221	28	8	2222	0	A_25_P00014809	ebv-miR-BART14*	159.761	156.787	153.597	151.382	149.537	154.899	159.89	152.025
3139	39	24	3140	0	A_25_P00011885	ebv-miR-BART14*	160.457	154.981	152.53	153.266	158.379	158.992	159.386	157.497
5099	63	16	5100	0	A_25_P00011886	ebv-miR-BART14*	160.899	152.261	157.434	157.122	154.981	153.597	155.862	157.497
5693	70	36	5694	0	A_25_P00011886	ebv-miR-BART14*	154.899	158.758	153.956	153.266	160.832	157.684	153.095	154.603
6134	75	68	6136	0	A_25_P00011885	ebv-miR-BART14*	157.122	156.49	158.316	157.922	152.717	154.899	155.862	152.905
6900	85	14	6902	0	A_25_P00011884	ebv-miR-BART14*	155.796	159.809	157.434	150.629	160.832	157.04	155.546	157.875
7381	91	3	7383	0	A_25_P00014809	ebv-miR-BART14*	156.115	157.731	153.597	155.862	155.546	151.444	160.961	156.49
7639	94	15	7641	0	A_25_P00011885	ebv-miR-BART14*	159.324	150.383	155.862	155.862	158.379	152.261	157.75	155.546
7688	94	64	7690	0	A_25_P00011884	ebv-miR-BART14*	154.899	152.717	156.49	159.953	157.434	156.115	152.78	154.084
8140	100	24	8142	0	A_25_P00011886	ebv-miR-BART14*	156.678	158.316	158.758	157.122	225.836	158.566	157.75	155.546
8496	104	52	8498	0	A_25_P00011885	ebv-miR-BART14*	157.684	158.758	158.758	157.922	159.828	157.04	154.603	154.084
8900	109	46	8902	0	A_25_P00011884	ebv-miR-BART14*	159.324	154.018	156.806	154.084	153.597	156.678	153.095	157.497
8943	110	7	8945	0	A_25_P00011886	ebv-miR-BART14*	157.684	160.832	151.65	155.152	157.434	155.843	163.339	154.603
9400	115	54	9402	0	A_25_P00011884	ebv-miR-BART14*	153.076	154.54	154.478	155.862	154.981	156.678	155.546	156.931
11632	142	73	11635	0	A_25_P00014809	ebv-miR-BART14*	153.956	153.597	160.457	168.571	152.261	157.684	155.862	158.883
13842	169	70	13846	0	A_25_P00014809	ebv-miR-BART14*	159.761	155.862	158.316	168.171	153.095	155.234	158.758	157.497
108	2	26	108	0	A_25_P00013761	ebv-miR-BART15	160.899	157.731	155.421	155.546	160.832	162.537	159.89	159.89
664	9	8	664	0	A_25_P00013760	ebv-miR-BART15	161.653	155.862	158.758	153.847	158.379	160.832	165.359	153.203
3203	40	6	3204	0	A_25_P00013761	ebv-miR-BART15	164.979	160.457	162.599	155.862	155.862	153.956	162.157	155.862
4642	57	51	4643	0	A_25_P00013763	ebv-miR-BART15	159.761	160.832	153.597	156.553	154.981	156.115	158.758	156.49
5541	68	48	5542	0	A_25_P00013763	ebv-miR-BART15	154.899	158.758	158.316	156.553	160.832	161.965	154.603	156.49
6140	75	74	6142	0	A_25_P00013762	ebv-miR-BART15	155.796	155.862	157.434	158.739	157.75	157.684	153.095	157.497
6512	80	36	6514	0	A_25_P00013762	ebv-miR-BART15	159.761	158.758	160.457	154.54	187.097	159.699	153.095	153.847
6669	82	29	6671	0	A_25_P00013761	ebv-miR-BART15	154.899	154.018	156.806	155.862	155.862	163.733	157.75	159.511
7942	97	72	7944	0	A_25_P00013761	ebv-miR-BART15	158.129	151.317	153.597	162.287	158.758	161.965	157.75	158.883
9108	112	8	9110	0	A_25_P00013762	ebv-miR-BART15	159.761	155.421	162.157	157.731	157.75	157.985	160.961	158.441
9363	115	17	9365	0	A_25_P00013760	ebv-miR-BART15	153.956	157.731	156.806	158.316	154.037	158.566	162.157	159.511
10185	125	20	10188	0	A_25_P00013760	ebv-miR-BART15	156.678	155.862	156.49	157.122	159.828	156.678	159.386	156.931
10485	128	74	10488	0	A_25_P00013762	ebv-miR-BART15	154.899	161.465	157.434	167.159	154.037	156.115	155.546	163.639
11258	138	27	11261	0	A_25_P00013760	ebv-miR-BART15	155.796	157.731	154.478	156.553	157.75	152.261	157.75	157.497
12281	150	66	12284	0	A_25_P00013763	ebv-miR-BART15	160.457	154.018	155.421	163.608	155.862	161.965	161.653	159.89
14522	178	12	14526	0	A_25_P00013763	ebv-miR-BART15	157.122	158.316	158.316	156.178	155.862	156.678	163.339	156.49
561	7	69	561	0	A_25_P00013719	ebv-miR-BART1-5p	156.115	154.018	158.316	158.504	160.832	164.349	153.095	156.49
2398	30	21	2399	0	A_25_P00013716	ebv-miR-BART1-5p	154.353	154.981	151.65	156.178	154.981	156.678	154.981	150.212
3970	49	35	3971	0	A_25_P00013717	ebv-miR-BART1-5p	156.115	156.787	151.65	156.553	154.981	156.678	154.981	155.09
4640	57	49	4641	0	A_25_P00013719	ebv-miR-BART1-5p	152.196	153.095	158.316	153.847	150.773	159.699	151.382	155.09
5365	66	36	5366	0	A_25_P00013717	ebv-miR-BART1-5p	153.956	154.018	153.076	151.084	156.806	153.956	154.981	153.203
6195	76	47	6197	0	A_25_P00013718	ebv-miR-BART1-5p	154.353	159.324	156.806	157.122	159.828	153.956	153.66	152.905
6952	85	66	6954	0	A_25_P00013718	ebv-miR-BART1-5p	155.796	155.862	153.956	157.731	157.434	151.444	156.806	156.49
7000	86	32	7002	0	A_25_P00013716	ebv-miR-BART1-5p	152.342	157.731	162.599	153.076	527.808	159.699	154.981	154.603
7103	87	53	7105	0	A_25_P00013716	ebv-miR-BART1-5p	152.196	155.421	155.421	156.553	154.981	155.843	157.75	155.546
7877	97	7	7879	0	A_25_P00013717	ebv-miR-BART1-5p	153.956	154.981	156.49	156.553	148.927	154.415	157.75	152.025
9310	114	46	9312	0	A_25_P00013718	ebv-miR-BART1-5p	151.317	152.717	156.806	156.553	154.037	155.234	158.758	154.603
9523	117	13	9525	0	A_25_P00013716	ebv-miR-BART1-5p	153.076	152.717	158.316	156.178	154.037	155.843	160.457	155.546
11223	137	74	11226	0	A_25_P00013719	ebv-miR-BART1-5p	154.899	155.421	155.862	164.238	155.862	154.899	155.862	162.662
12688	155	63	12691	0	A_25_P00013719	ebv-miR-BART1-5p	153.472	155.421	160.457	160.707	153.597	157.04	153.095	155.546
14482	177	54	14486	0	A_25_P00013718	ebv-miR-BART1-5p	153.076	154.018	153.597	159.953	159.828	159.699	154.603	157.875
15252	187	5	15257	0	A_25_P00013717	ebv-miR-BART1-5p	157.684	157.309	155.421	154.54	154.54	151.13	157.75	151.382
908	12	6	908	0	A_25_P00013767	ebv-miR-BART16	157.684	154.981	155.421	157.922	155.546	157.684	169.332	155.546
3068	38	35	3069	0	A_25_P00013767	ebv-miR-BART16	155.152	151.317	157.434	154.899	155.862	163.229	154.603	155.862
3115	38	82	3116	0	A_25_P00013765	ebv-miR-BART16	162.22	158.758	160.457	161.965	160.457	157.684	160.457	163.229
4057	50	40	4058	0	A_25_P00013765	ebv-miR-BART16	156.115	160.457	162.157	155.546	155.546	160.082	154.084	156.931
4913	60	76	4914	0	A_25_P00013766	ebv-miR-BART16	159.761	159.809	158.758	158.739	156.806	157.985	156.806	164.618
5287	65	40	5288	0	A_25_P00013764	ebv-miR-BART16	154.899	155.862	155.421	156.553	158.758	151.444	153.095	152.905
7696	94	72	7698	0	A_25_P00013765	ebv-miR-BART16	154.899	163.229	158.316	162.157	154.981	157.04	160.961	156.49
8084	99	50	8086	0	A_25_P00013766	ebv-miR-BART16	156.678	160.832	158.316	158.316	158.379	163.733	157.75	160.457
8294	102	14	8296	0	A_25_P00013764	ebv-miR-BART16	153.472	152.717	154.478	155.862	154.037	159.699	153.095	154.084
8621	106	13	8623	0	A_25_P00013764	ebv-miR-BART16	156.678	156.49	160.457	155.152	157.75	157.04	159.89	153.203
8772	107	82	8774	0	A_25_P00013767	ebv-miR-BART16	162.974	162.032	158.316	166.162	158.758	159.699	163.339	167.809
9581	117	71	9583	0	A_25_P00013767	ebv-miR-BART16	157.684	156.787	160.457	160.832	155.546	153.597	156.806	160.457
10923	134	20	10926	0	A_25_P00013766	ebv-miR-BART16	157.122	160.832	160.457	158.316	160.832	161.34	160.961	157.497
12111	148	60	12114	0	A_25_P00013764	ebv-miR-BART16	158.691	157.731	156.49	157.922	156.806	154.899	159.386	154.603
12375	151	78	12378	0	A_25_P00013765	ebv-miR-BART16	160.899	154.981	156.806	178.721	154.54	159.699	160.457	156.49
12663	155	38	12666	0	A_25_P00013766	ebv-miR-BART16	159.761	155.862	155.862	160.832	165.503	156.678	162.157	156.49
1349	17	38	1350	0	A_25_P00013774	ebv-miR-BART17-3p	156.678	165.39	153.956	155.152	162.662	159.699	161.653	157.497
1385	17	74	1386	0	A_25_P00013773	ebv-miR-BART17-3p	154.353	158.316	155.421	154.899	158.758	155.843	159.89	152.025
2030	25	63	2031	0	A_25_P00013772	ebv-miR-BART17-3p	160.899	154.018	153.597	157.731	153.095	157.04	154.981	159.89
3704	46	15	3705	0	A_25_P00013772	ebv-miR-BART17-3p	153.956	152.717	153.956	156.787	157.75	156.115	159.89	152.025
6655	82	15	6657	0	A_25_P00013773	ebv-miR-BART17-3p	162.974	158.758	159.386	156.553	157.75	154.899	154.084	160.457
7723	95	17	7725	0	A_25_P00013772	ebv-miR-BART17-3p	158.691	160.457	159.89	153.266	156.806	156.678	154.603	153.847
7838	96	50	7840	0	A_25_P00013774	ebv-miR-BART17-3p	153.472	160.832	157.434	158.739	155.546	161.34	156.806	159.511
8215	101	17	8217	0	A_25_P00013773	ebv-miR-BART17-3p	155.152	157.731	157.434	154.084	154.981	153.956	161.653	153.203
8232	101	34	8234	0	A_25_P00013775	ebv-miR-BART17-3p	153.956	159.809	158.758	158.739	161.778	157.985	158.758	157.875
8752	107	62	8754	0	A_25_P00013775	ebv-miR-BART17-3p	156.678	164.916	156.49	160.707	156.806	159.699	154.981	158.441
9495	116	67	9497	0	A_25_P00013774	ebv-miR-BART17-3p	159.761	153.597	156.806	160.269	159.828	158.992	157.75	159.511
9509	116	81	9511	0	A_25_P00013775	ebv-miR-BART17-3p	159.761	174.563	161.59	165.864	160.457	155.843	159.386	162.662
9773	120	17	9775	0	A_25_P00013773	ebv-miR-BART17-3p	158.129	154.018	160.457	155.152	198.596	157.684	154.084	155.546
12507	153	46	12510	0	A_25_P00013775	ebv-miR-BART17-3p	162.22	160.832	152.196	158.504	153.095	155.843	153.095	161.653
13845	169	73	13849	0	A_25_P00013774	ebv-miR-BART17-3p	161.653	159.809	161.59	177.572	156.806	155.843	156.49	157.497
14334	175	70	14338	0	A_25_P00013772	ebv-miR-BART17-3p	156.678	155.862	154.899	168.571	155.546	154.415	154.084	155.862
404	5	76	404	0	A_25_P00013771	ebv-miR-BART17-5p	159.324	155.421	153.597	154.084	154.981	151.444	155.862	158.883
1505	19	30	1506	0	A_25_P00013768	ebv-miR-BART17-5p	152.196	154.981	150.445	150.275	154.037	155.843	154.084	152.905
2411	30	34	2412	0	A_25_P00013769	ebv-miR-BART17-5p	157.684	153.095	155.862	149.87	154.037	152.261	154.981	152.905
3639	45	32	3640	0	A_25_P00013771	ebv-miR-BART17-5p	152.196	157.731	159.89	151.382	154.981	154.415	154.084	155.09
4305	53	42	4306	0	A_25_P00013770	ebv-miR-BART17-5p	154.899	162.032	154.899	153.847	155.546	156.678	151.382	157.497
6959	85	73	6961	0	A_25_P00013769	ebv-miR-BART17-5p	154.899	157.731	151.65	158.316	156.806	158.566	151.382	155.862
8620	106	12	8622	0	A_25_P00013771	ebv-miR-BART17-5p	155.796	148.927	155.421	154.899	153.095	157.684	157.434	153.203
8973	110	37	8975	0	A_25_P00013769	ebv-miR-BART17-5p	155.796	153.095	148.985	156.553	154.981	157.985	153.095	154.603
9113	112	13	9115	0	A_25_P00013770	ebv-miR-BART17-5p	153.956	153.095	156.49	153.076	153.095	155.843	155.862	153.847
9855	121	17	9857	0	A_25_P00013771	ebv-miR-BART17-5p	154.899	158.316	154.899	155.862	167.684	149.265	154.084	157.497
12467	153	6	12470	0	A_25_P00013768	ebv-miR-BART17-5p	155.796	152.261	157.434	154.54	187.097	152.261	157.434	152.025
12648	155	23	12651	0	A_25_P00013768	ebv-miR-BART17-5p	153.076	152.261	153.076	155.152	149.913	160.832	154.084	151.382
12866	157	77	12869	0	A_25_P00013768	ebv-miR-BART17-5p	153.472	151.317	155.421	174.037	152.261	152.261	155.862	156.49
13535	166	8	13538	0	A_25_P00013769	ebv-miR-BART17-5p	157.684	154.018	154.478	155.862	154.54	152.261	154.084	152.905
13863	170	9	13867	0	A_25_P00013770	ebv-miR-BART17-5p	155.796	155.862	155.862	155.152	155.862	154.899	155.862	156.49
13870	170	16	13874	0	A_25_P00013770	ebv-miR-BART17-5p	156.678	154.981	158.316	157.122	159.828	149.265	153.095	155.546
1331	17	20	1332	0	A_25_P00013781	ebv-miR-BART18-3p	156.678	162.032	150.773	155.546	155.546	154.899	155.862	152.905
1610	20	53	1611	0	A_25_P00013780	ebv-miR-BART18-3p	154.899	152.261	157.75	156.553	154.981	157.684	154.981	157.497
1764	22	43	1765	0	A_25_P00013780	ebv-miR-BART18-3p	156.678	156.787	150.773	155.546	154.981	157.684	156.49	152.261
2632	33	9	2633	0	A_25_P00013781	ebv-miR-BART18-3p	154.899	151.317	155.421	154.54	156.806	156.678	158.758	154.084
4545	56	36	4546	0	A_25_P00013783	ebv-miR-BART18-3p	153.076	159.324	152.53	155.862	159.828	156.115	155.862	153.847
4857	60	20	4858	0	A_25_P00013781	ebv-miR-BART18-3p	153.076	157.309	159.89	154.084	157.75	156.678	157.75	157.497
4955	61	36	4956	0	A_25_P00013782	ebv-miR-BART18-3p	154.899	152.261	158.758	155.862	157.434	153.956	154.084	158.441
5001	61	82	5002	0	A_25_P00013783	ebv-miR-BART18-3p	156.678	157.309	158.758	160.457	157.434	157.684	154.084	159.89
6623	81	65	6625	0	A_25_P00013783	ebv-miR-BART18-3p	156.678	159.809	153.956	158.739	152.717	158.992	157.434	159.511
7072	87	22	7074	0	A_25_P00013783	ebv-miR-BART18-3p	159.761	160.832	159.386	154.54	158.758	159.699	153.095	155.546
8190	100	74	8192	0	A_25_P00013780	ebv-miR-BART18-3p	154.899	158.758	154.478	160.832	153.095	154.899	155.862	155.862
8218	101	20	8220	0	A_25_P00013782	ebv-miR-BART18-3p	150.711	156.787	156.806	153.076	154.981	156.678	158.758	152.905
8518	104	74	8520	0	A_25_P00013781	ebv-miR-BART18-3p	151.317	152.261	157.434	160.457	152.717	157.684	158.758	157.875
10928	134	25	10931	0	A_25_P00013782	ebv-miR-BART18-3p	158.691	154.54	160.457	157.122	157.434	152.261	160.457	156.49
14401	176	55	14405	0	A_25_P00013780	ebv-miR-BART18-3p	155.796	156.787	155.421	160.961	155.862	153.597	156.806	156.49
15093	185	10	15098	0	A_25_P00013782	ebv-miR-BART18-3p	157.684	162.032	157.434	158.739	156.806	155.234	153.095	153.847
194	3	30	194	0	A_25_P00013778	ebv-miR-BART18-5p	155.796	159.809	156.49	155.862	158.758	157.684	160.457	158.441
915	12	13	915	0	A_25_P00013778	ebv-miR-BART18-5p	156.678	156.787	156.49	154.899	158.758	153.956	160.961	156.49
1122	14	57	1123	0	A_25_P00013776	ebv-miR-BART18-5p	155.152	167.366	154.478	153.847	155.862	168.108	154.603	154.084
3924	48	71	3925	0	A_25_P00013779	ebv-miR-BART18-5p	158.691	162.032	151.317	156.553	157.75	158.566	155.862	157.497
4875	60	38	4876	0	A_25_P00013776	ebv-miR-BART18-5p	159.761	156.49	158.316	152.215	156.806	159.699	155.862	155.546
5344	66	15	5345	0	A_25_P00013778	ebv-miR-BART18-5p	161.653	157.309	158.758	156.553	161.778	153.095	163.339	153.847
5473	67	62	5474	0	A_25_P00013777	ebv-miR-BART18-5p	154.353	156.49	154.478	160.832	160.832	155.843	152.261	157.875
7282	89	68	7284	0	A_25_P00013777	ebv-miR-BART18-5p	155.796	156.787	160.457	161.34	158.379	154.899	157.75	155.862
7403	91	25	7405	0	A_25_P00013778	ebv-miR-BART18-5p	151.317	156.787	158.758	155.862	157.434	157.684	157.75	154.603
7679	94	55	7681	0	A_25_P00013777	ebv-miR-BART18-5p	158.691	160.832	157.434	158.883	157.434	154.899	155.862	155.546
8491	104	47	8493	0	A_25_P00013776	ebv-miR-BART18-5p	155.796	159.809	155.421	158.316	160.832	154.899	159.89	155.546
10760	132	21	10763	0	A_25_P00013779	ebv-miR-BART18-5p	163.483	155.862	163.483	156.787	157.75	156.678	159.89	158.441
14295	175	31	14299	0	A_25_P00013776	ebv-miR-BART18-5p	158.129	158.758	155.862	157.122	156.49	156.678	159.89	158.441
14919	182	82	14924	0	A_25_P00013779	ebv-miR-BART18-5p	163.483	160.832	157.434	205.747	157.75	156.678	160.961	163.639
15017	184	16	15022	0	A_25_P00013777	ebv-miR-BART18-5p	161.653	159.809	156.806	156.787	158.758	157.04	158.379	156.49
15586	191	11	15591	0	A_25_P00013779	ebv-miR-BART18-5p	160.899	162.63	159.386	157.497	173.698	163.229	158.758	156.931
345	5	17	345	0	A_25_P00013789	ebv-miR-BART19-3p	164.979	158.758	157.75	157.497	154.981	158.566	165.359	162.662
707	9	51	707	0	A_25_P00013789	ebv-miR-BART19-3p	158.691	161.465	153.597	154.54	154.981	161.965	163.339	157.497
2263	28	50	2264	0	A_25_P00013788	ebv-miR-BART19-3p	155.152	153.095	155.421	155.152	161.778	159.699	157.75	157.497
2997	37	46	2998	0	A_25_P00013789	ebv-miR-BART19-3p	153.956	160.832	157.434	158.739	162.157	162.537	161.653	159.511
3246	40	49	3247	0	A_25_P00013791	ebv-miR-BART19-3p	157.122	162.032	160.457	156.553	158.758	169.251	163.796	168.664
4174	51	75	4175	0	A_25_P00013791	ebv-miR-BART19-3p	159.324	160.832	161.59	161.086	164.286	160.832	164.368	163.229
4310	53	47	4311	0	A_25_P00013788	ebv-miR-BART19-3p	154.353	154.54	159.386	156.553	163.421	161.34	159.89	162.157
6155	76	7	6157	0	A_25_P00013790	ebv-miR-BART19-3p	160.899	157.731	157.434	158.316	162.157	156.678	170.201	164.618
7398	91	20	7400	0	A_25_P00013788	ebv-miR-BART19-3p	154.899	158.758	159.386	155.152	157.75	161.34	164.368	165.801
9725	119	51	9727	0	A_25_P00013791	ebv-miR-BART19-3p	156.678	159.809	158.758	160.269	157.434	160.832	164.916	161.653
10716	131	59	10719	0	A_25_P00013790	ebv-miR-BART19-3p	156.115	158.758	158.758	159.953	155.862	155.843	160.961	165.296
12011	147	42	12014	0	A_25_P00013788	ebv-miR-BART19-3p	154.899	158.758	163.166	158.316	160.832	158.566	158.758	160.457
12393	152	14	12396	0	A_25_P00013790	ebv-miR-BART19-3p	164.979	155.862	162.599	156.787	158.758	156.678	166.213	166.86
12871	157	82	12874	0	A_25_P00013790	ebv-miR-BART19-3p	162.22	159.809	161.59	190.696	163.166	158.992	164.916	168.664
13658	167	50	13662	0	A_25_P00013789	ebv-miR-BART19-3p	155.152	156.787	162.599	159.386	157.434	158.566	158.379	160.457
15584	191	9	15589	0	A_25_P00013791	ebv-miR-BART19-3p	159.761	166.355	159.386	159.699	161.778	163.229	167.366	165.801
28	1	28	28	0	A_25_P00013785	ebv-miR-BART19-5p	162.22	154.54	155.421	152.215	155.862	156.678	158.758	155.09
1058	13	75	1059	0	A_25_P00013784	ebv-miR-BART19-5p	154.899	151.317	154.478	155.862	155.862	153.095	152.261	157.497
1518	19	43	1519	0	A_25_P00013784	ebv-miR-BART19-5p	158.129	154.54	158.316	153.076	155.546	158.566	153.66	153.203
1933	24	48	1934	0	A_25_P00013787	ebv-miR-BART19-5p	154.899	159.809	153.597	157.731	158.379	157.684	154.981	158.441
2358	29	63	2359	0	A_25_P00013784	ebv-miR-BART19-5p	154.899	156.787	155.421	155.152	156.806	153.956	152.261	154.084
3106	38	73	3107	0	A_25_P00013784	ebv-miR-BART19-5p	155.796	154.981	156.49	154.54	154.037	161.34	155.546	155.546
3385	42	24	3386	0	A_25_P00013787	ebv-miR-BART19-5p	156.678	156.787	155.862	156.553	151.65	154.899	157.75	155.862
4183	52	2	4184	0	A_25_P00013786	ebv-miR-BART19-5p	155.796	155.862	157.434	153.847	159.386	150.629	154.981	155.546
7929	97	59	7931	0	A_25_P00013785	ebv-miR-BART19-5p	153.076	150.383	160.457	157.731	157.75	157.684	155.862	153.847
8758	107	68	8760	0	A_25_P00013786	ebv-miR-BART19-5p	151.317	158.758	158.316	158.883	157.434	156.678	156.49	150.212
9851	121	13	9853	0	A_25_P00013787	ebv-miR-BART19-5p	159.324	157.731	153.597	157.122	157.75	157.985	163.339	156.931
10942	134	39	10945	0	A_25_P00013786	ebv-miR-BART19-5p	155.796	157.731	155.421	156.787	154.037	159.699	154.084	153.847
12216	150	1	12219	0	A_25_P00013786	ebv-miR-BART19-5p	166.181	153.095	155.421	155.862	156.49	151.13	155.862	157.875
13836	169	64	13840	0	A_25_P00013785	ebv-miR-BART19-5p	156.678	155.421	153.076	160.269	158.758	156.115	159.89	156.49
14301	175	37	14305	0	A_25_P00013787	ebv-miR-BART19-5p	166.86	158.758	155.421	155.862	154.54	154.899	158.758	157.875
15671	192	14	15676	0	A_25_P00013785	ebv-miR-BART19-5p	163.483	164.286	155.421	156.787	156.806	157.684	158.758	161.653
1151	15	4	1152	0	A_25_P00011836	ebv-miR-BART20-3p	156.678	158.758	156.806	153.847	156.806	154.899	159.89	159.89
1781	22	60	1782	0	A_25_P00011839	ebv-miR-BART20-3p	155.796	156.49	155.862	151.838	154.981	155.234	154.084	156.49
1982	25	15	1983	0	A_25_P00011836	ebv-miR-BART20-3p	157.684	157.309	153.956	154.54	155.862	155.234	157.75	155.862
2508	31	49	2509	0	A_25_P00011837	ebv-miR-BART20-3p	153.472	156.787	152.53	156.553	153.597	163.229	155.862	153.847
2636	33	13	2637	0	A_25_P00011837	ebv-miR-BART20-3p	153.956	153.095	157.434	154.899	154.54	153.956	155.862	151.13
5428	67	17	5429	0	A_25_P00011839	ebv-miR-BART20-3p	152.342	152.261	155.862	153.076	157.75	156.678	159.386	156.49
6513	80	37	6515	0	A_25_P00011838	ebv-miR-BART20-3p	154.899	155.862	158.316	154.084	165.503	155.843	151.382	155.546
8996	110	60	8998	0	A_25_P00011839	ebv-miR-BART20-3p	154.899	153.095	152.53	160.457	154.981	157.985	155.862	156.49
10695	131	38	10698	0	A_25_P00011836	ebv-miR-BART20-3p	153.076	157.731	161.59	156.178	159.828	155.843	153.095	155.09
11705	143	64	11708	0	A_25_P00011839	ebv-miR-BART20-3p	153.076	160.832	152.53	160.707	152.261	154.899	153.095	157.875
12437	152	58	12440	0	A_25_P00011838	ebv-miR-BART20-3p	158.691	153.597	151.65	159.699	152.261	156.678	153.095	157.497
12591	154	48	12594	0	A_25_P00011836	ebv-miR-BART20-3p	154.899	157.731	157.434	157.922	155.862	154.899	154.084	154.084
13331	163	50	13334	0	A_25_P00011837	ebv-miR-BART20-3p	157.684	157.309	151.65	159.953	157.434	157.684	155.862	156.49
14338	175	74	14342	0	A_25_P00011838	ebv-miR-BART20-3p	156.678	155.862	155.862	183.868	152.717	158.992	154.603	156.49
15403	188	74	15408	0	A_25_P00011837	ebv-miR-BART20-3p	156.678	154.981	160.457	205.387	158.379	153.095	155.546	158.441
15722	192	65	15727	0	A_25_P00011838	ebv-miR-BART20-3p	163.483	163.733	160.961	166.61	156.806	161.34	160.961	161.653
238	3	74	238	0	A_25_P00011830	ebv-miR-BART20-5p	153.076	157.731	156.49	154.084	159.386	154.415	157.75	155.862
3245	40	48	3246	0	A_25_P00011831	ebv-miR-BART20-5p	150.711	158.758	156.49	154.54	153.095	158.566	157.75	152.905
6700	82	60	6702	0	A_25_P00011828	ebv-miR-BART20-5p	153.956	156.49	157.434	158.316	155.862	157.684	151.021	153.847
6866	84	62	6868	0	A_25_P00011830	ebv-miR-BART20-5p	153.956	153.095	155.421	158.739	153.597	156.678	154.603	156.49
8264	101	66	8266	0	A_25_P00011830	ebv-miR-BART20-5p	153.956	156.49	159.386	158.883	163.166	157.684	154.981	157.497
8564	105	38	8566	0	A_25_P00011828	ebv-miR-BART20-5p	160.457	155.862	156.49	157.922	154.981	154.899	157.75	157.497
8875	109	21	8877	0	A_25_P00011831	ebv-miR-BART20-5p	158.691	152.261	154.899	158.316	162.662	163.229	158.379	157.497
9170	112	70	9172	0	A_25_P00011829	ebv-miR-BART20-5p	158.691	160.832	158.316	159.699	157.434	160.082	151.382	158.441
9592	117	82	9594	0	A_25_P00011828	ebv-miR-BART20-5p	158.129	162.032	154.478	165.864	156.49	157.684	160.961	159.511
9810	120	54	9812	0	A_25_P00011829	ebv-miR-BART20-5p	154.899	154.981	153.597	158.316	155.546	156.678	159.386	158.441
10504	129	11	10507	0	A_25_P00011829	ebv-miR-BART20-5p	159.324	163.229	154.478	152.215	156.806	156.115	156.49	158.883
12106	148	55	12109	0	A_25_P00011828	ebv-miR-BART20-5p	157.122	160.832	155.421	159.136	154.037	153.597	156.806	161.653
14087	172	69	14091	0	A_25_P00011831	ebv-miR-BART20-5p	156.678	153.597	155.862	169.757	157.75	153.956	154.981	158.441
14515	178	5	14519	0	A_25_P00011831	ebv-miR-BART20-5p	159.324	160.832	156.806	157.122	161.34	153.956	154.981	155.862
14934	183	15	14939	0	A_25_P00011829	ebv-miR-BART20-5p	163.483	159.809	151.65	158.316	156.49	152.261	154.981	160.457
15177	186	12	15182	0	A_25_P00011830	ebv-miR-BART20-5p	157.684	161.465	156.49	157.122	156.806	152.261	159.386	155.546
121	2	39	121	0	A_25_P00013728	ebv-miR-BART2-3p	157.684	156.787	156.49	155.546	154.981	158.566	158.758	156.49
248	4	2	248	0	A_25_P00013730	ebv-miR-BART2-3p	158.129	153.597	156.49	155.152	155.862	149.265	172.603	155.862
1700	21	61	1701	0	A_25_P00013730	ebv-miR-BART2-3p	155.796	156.787	155.862	153.076	151.317	153.095	154.084	157.497
2505	31	46	2506	0	A_25_P00013731	ebv-miR-BART2-3p	149.569	154.981	166.1	153.847	159.386	160.832	152.261	150.212
4285	53	22	4286	0	A_25_P00013731	ebv-miR-BART2-3p	156.678	151.317	153.597	151.382	159.828	163.229	155.862	149.174
4523	56	14	4524	0	A_25_P00013728	ebv-miR-BART2-3p	153.076	153.095	156.49	152.215	155.862	153.095	154.981	155.546
5419	67	8	5420	0	A_25_P00013729	ebv-miR-BART2-3p	157.122	154.018	153.956	154.54	156.49	155.843	157.434	158.441
7023	86	55	7025	0	A_25_P00013731	ebv-miR-BART2-3p	158.691	155.862	159.386	156.553	158.758	155.843	155.862	154.084
8492	104	48	8494	0	A_25_P00013729	ebv-miR-BART2-3p	152.196	151.65	158.758	156.553	156.806	153.095	150.509	155.862
11283	138	52	11286	0	A_25_P00013731	ebv-miR-BART2-3p	154.899	155.862	157.434	159.953	152.261	154.415	155.546	155.546
11385	139	72	11388	0	A_25_P00013728	ebv-miR-BART2-3p	160.457	151.65	155.421	163.084	154.037	156.115	155.862	157.875
13178	161	61	13181	0	A_25_P00013728	ebv-miR-BART2-3p	158.129	155.862	155.862	159.699	153.597	156.115	153.66	155.09
13547	166	20	13550	0	A_25_P00013729	ebv-miR-BART2-3p	157.122	160.832	155.421	156.178	155.862	151.963	154.084	152.261
13972	171	36	13976	0	A_25_P00013730	ebv-miR-BART2-3p	158.691	154.981	159.386	158.739	154.037	156.678	155.862	155.862
14195	174	13	14199	0	A_25_P00013729	ebv-miR-BART2-3p	155.796	156.787	153.076	157.122	154.54	157.684	158.758	158.441
14607	179	15	14611	0	A_25_P00013730	ebv-miR-BART2-3p	158.691	158.758	158.316	154.899	153.597	156.678	154.084	157.497
475	6	65	475	0	A_25_P00014753	ebv-miR-BART2-5p	155.796	157.731	157.434	157.731	158.758	156.678	154.084	155.862
2230	28	17	2231	0	A_25_P00014755	ebv-miR-BART2-5p	158.129	158.758	154.899	153.076	158.758	154.899	157.75	152.905
3584	44	59	3585	0	A_25_P00014755	ebv-miR-BART2-5p	159.761	158.758	153.956	153.266	154.981	167.477	154.603	157.497
3602	44	77	3603	0	A_25_P00014755	ebv-miR-BART2-5p	154.899	159.809	154.478	159.136	157.75	160.082	154.084	152.905
4003	49	68	4004	0	A_25_P00014752	ebv-miR-BART2-5p	158.691	157.731	154.478	157.122	154.981	157.684	155.862	155.09
5014	62	13	5015	0	A_25_P00014753	ebv-miR-BART2-5p	160.899	158.758	157.75	154.54	158.758	154.899	157.434	154.603
5044	62	43	5045	0	A_25_P00014754	ebv-miR-BART2-5p	153.956	154.981	158.316	155.546	204.678	159.699	156.806	153.847
5213	64	48	5214	0	A_25_P00014752	ebv-miR-BART2-5p	153.956	158.758	158.316	155.862	155.546	155.843	153.66	154.084
6717	82	77	6719	0	A_25_P00014753	ebv-miR-BART2-5p	157.684	158.316	155.862	158.883	157.75	158.992	155.862	156.931
6758	83	36	6760	0	A_25_P00014752	ebv-miR-BART2-5p	153.956	153.597	157.434	153.076	165.503	158.992	152.261	158.441
7222	89	8	7224	0	A_25_P00014752	ebv-miR-BART2-5p	154.353	158.758	155.421	152.215	158.379	154.899	154.084	155.546
7798	96	10	7800	0	A_25_P00014754	ebv-miR-BART2-5p	155.796	158.758	150.088	156.553	154.981	156.678	154.084	154.603
8634	106	26	8636	0	A_25_P00014753	ebv-miR-BART2-5p	156.678	156.49	157.75	153.076	161.778	156.678	154.084	155.546
9246	113	64	9248	0	A_25_P00014754	ebv-miR-BART2-5p	155.152	155.421	158.316	158.883	158.379	155.843	157.434	157.497
10743	132	4	10746	0	A_25_P00014755	ebv-miR-BART2-5p	162.22	154.018	157.75	155.862	157.434	154.415	156.806	158.441
13244	162	45	13247	0	A_25_P00014754	ebv-miR-BART2-5p	159.761	152.261	161.59	160.457	152.717	152.261	158.758	152.025
174	3	10	174	0	A_25_P00011662	ebv-miR-BART3	155.796	154.54	154.478	154.54	155.546	153.597	166.213	155.09
1336	17	25	1337	0	A_25_P00011662	ebv-miR-BART3	154.899	153.095	154.899	153.847	154.037	159.699	155.862	157.497
1439	18	46	1440	0	A_25_P00011662	ebv-miR-BART3	157.684	153.095	150.088	157.122	157.75	158.566	151.382	156.49
2066	26	17	2067	0	A_25_P00011660	ebv-miR-BART3	154.353	153.095	152.53	151.084	154.54	154.899	157.75	152.025
2177	27	46	2178	0	A_25_P00014759	ebv-miR-BART3	154.353	156.787	155.862	155.862	154.981	155.234	149.913	155.09
4144	51	45	4145	0	A_25_P00011661	ebv-miR-BART3	153.956	156.787	157.75	155.546	157.75	155.843	154.981	151.382
4482	55	55	4483	0	A_25_P00014759	ebv-miR-BART3	150.32	154.54	155.421	151.838	154.037	158.566	151.382	154.084
6094	75	28	6096	0	A_25_P00011661	ebv-miR-BART3	150.32	154.018	154.478	154.899	155.862	157.684	156.49	155.546
6212	76	64	6214	0	A_25_P00011662	ebv-miR-BART3	158.691	151.65	154.478	155.152	154.54	159.699	153.095	152.261
7716	95	10	7718	0	A_25_P00011660	ebv-miR-BART3	153.076	156.787	153.597	152.215	156.49	155.843	156.806	153.203
8628	106	20	8630	0	A_25_P00011661	ebv-miR-BART3	155.796	152.261	159.89	156.553	159.828	153.956	156.49	153.847
12260	150	45	12263	0	A_25_P00011661	ebv-miR-BART3	155.796	154.018	152.53	154.54	154.981	153.597	149.395	151.13
12321	151	24	12324	0	A_25_P00011660	ebv-miR-BART3	160.899	154.981	157.75	157.497	157.434	156.115	154.603	153.847
13476	165	31	13479	0	A_25_P00011660	ebv-miR-BART3	158.691	160.457	154.478	154.54	152.261	155.843	155.546	155.546
13691	168	1	13695	0	A_25_P00014759	ebv-miR-BART3	157.684	154.018	155.862	154.084	166.037	153.956	158.758	154.603
14799	181	43	14803	0	A_25_P00014759	ebv-miR-BART3	154.353	155.421	154.899	156.553	154.54	155.843	154.084	155.862
3642	45	35	3643	0	A_25_P00011682	ebv-miR-BART3*	153.076	158.316	156.49	155.152	154.981	157.04	158.758	155.09
3833	47	62	3834	0	A_25_P00011681	ebv-miR-BART3*	157.122	158.316	158.316	156.178	155.862	157.684	155.862	157.497
6300	77	70	6302	0	A_25_P00014796	ebv-miR-BART3*	155.796	158.758	155.421	158.316	153.095	154.899	155.546	157.875
6644	82	4	6646	0	A_25_P00011682	ebv-miR-BART3*	160.899	154.018	154.478	155.862	160.457	155.843	163.796	157.497
6951	85	65	6953	0	A_25_P00011681	ebv-miR-BART3*	155.796	154.54	156.49	157.731	157.75	157.04	157.434	159.511
7254	89	40	7256	0	A_25_P00011681	ebv-miR-BART3*	158.691	155.421	164.094	159.828	157.75	161.965	159.89	156.49
7718	95	12	7720	0	A_25_P00011681	ebv-miR-BART3*	158.129	156.787	159.386	153.266	156.806	160.082	162.662	159.511
9667	118	75	9669	0	A_25_P00011680	ebv-miR-BART3*	156.678	155.421	156.49	162.157	156.806	159.699	155.862	165.296
10320	126	73	10323	0	A_25_P00011682	ebv-miR-BART3*	158.691	154.981	158.316	164.916	158.758	158.566	155.862	164.618
11732	144	9	11735	0	A_25_P00011680	ebv-miR-BART3*	157.122	154.54	158.316	153.847	172.44	150.629	164.916	153.847
12889	158	18	12892	0	A_25_P00014796	ebv-miR-BART3*	154.899	157.731	155.421	157.731	160.457	153.956	156.806	152.905
12924	158	53	12927	0	A_25_P00014796	ebv-miR-BART3*	154.353	157.731	156.49	158.316	154.981	156.678	154.603	156.931
12979	159	26	12982	0	A_25_P00011680	ebv-miR-BART3*	162.22	157.309	161.59	156.553	153.095	156.115	156.49	154.603
13756	168	66	13760	0	A_25_P00011682	ebv-miR-BART3*	156.678	158.758	155.421	169.757	157.434	149.265	154.084	156.49
14361	176	15	14365	0	A_25_P00011680	ebv-miR-BART3*	160.899	160.457	154.478	157.497	158.758	159.699	154.084	152.025
14440	177	12	14444	0	A_25_P00014796	ebv-miR-BART3*	157.684	155.421	156.49	156.553	154.037	152.78	153.095	155.862
1052	13	69	1053	0	A_25_P00011685	ebv-miR-BART4	156.678	154.981	160.961	153.847	154.54	157.04	156.49	152.905
1405	18	12	1406	0	A_25_P00011684	ebv-miR-BART4	154.899	155.862	154.478	153.847	155.862	158.566	158.379	161.024
1540	19	65	1541	0	A_25_P00011687	ebv-miR-BART4	153.956	157.731	152.53	156.553	151.65	155.843	150.509	158.883
2295	28	82	2296	0	A_25_P00011686	ebv-miR-BART4	159.761	155.862	156.49	157.122	154.981	158.566	157.75	158.883
2409	30	32	2410	0	A_25_P00011685	ebv-miR-BART4	154.353	155.862	154.478	155.546	158.758	157.04	154.981	154.603
3521	43	78	3522	0	A_25_P00011684	ebv-miR-BART4	152.196	160.832	157.434	157.122	155.862	155.843	154.603	159.511
5396	66	67	5397	0	A_25_P00011687	ebv-miR-BART4	151.317	153.095	156.49	151.838	152.261	153.597	153.66	158.441
5714	70	58	5716	0	A_25_P00011687	ebv-miR-BART4	153.472	154.981	155.421	157.731	152.261	155.843	153.66	154.603
6174	76	26	6176	0	A_25_P00011684	ebv-miR-BART4	152.196	154.018	159.386	157.922	156.806	156.678	157.75	154.603
7572	93	30	7574	0	A_25_P00011684	ebv-miR-BART4	157.684	158.758	158.316	155.546	182.936	157.04	158.758	155.862
8260	101	62	8262	0	A_25_P00011685	ebv-miR-BART4	153.956	152.261	157.434	159.699	155.862	157.04	157.75	158.441
8507	104	63	8509	0	A_25_P00011686	ebv-miR-BART4	153.472	155.862	155.862	158.739	157.75	157.684	157.75	159.511
8567	105	41	8569	0	A_25_P00011687	ebv-miR-BART4	155.796	154.54	153.597	156.553	154.54	156.115	155.862	155.546
8579	105	53	8581	0	A_25_P00011686	ebv-miR-BART4	153.956	155.862	162.599	154.54	159.828	155.843	153.095	160.457
10447	128	36	10450	0	A_25_P00011686	ebv-miR-BART4	153.956	151.317	156.49	153.076	155.546	153.956	154.084	153.847
10471	128	60	10474	0	A_25_P00011685	ebv-miR-BART4	159.761	157.731	154.478	158.504	158.758	158.566	155.862	157.497
629	8	55	629	0	A_25_P00011745	ebv-miR-BART5	156.678	160.832	151.65	154.899	152.717	158.566	155.862	158.441
2599	32	58	2600	0	A_25_P00011746	ebv-miR-BART5	153.076	152.717	153.597	155.152	158.379	161.965	151.382	157.497
4681	58	8	4682	0	A_25_P00011744	ebv-miR-BART5	157.122	150.383	153.597	151.382	159.828	153.095	158.379	154.603
5191	64	26	5192	0	A_25_P00011745	ebv-miR-BART5	154.899	154.54	157.434	153.076	152.261	159.699	158.379	160.457
5745	71	7	5747	0	A_25_P00011744	ebv-miR-BART5	157.684	155.862	156.49	154.899	151.317	152.78	156.49	157.497
6863	84	59	6865	0	A_25_P00011747	ebv-miR-BART5	153.076	149.395	152.53	153.847	155.546	154.415	151.963	150.212
7648	94	24	7650	0	A_25_P00011747	ebv-miR-BART5	154.353	159.809	152.196	156.787	155.862	153.956	156.49	156.931
7700	94	76	7702	0	A_25_P00011745	ebv-miR-BART5	155.152	155.421	159.89	161.086	157.434	157.684	154.084	159.511
8928	109	74	8930	0	A_25_P00011745	ebv-miR-BART5	154.899	154.981	153.597	163.608	153.095	158.566	154.084	160.457
9371	115	25	9373	0	A_25_P00011744	ebv-miR-BART5	155.796	154.981	161.59	156.553	158.758	153.095	156.806	155.546
10201	125	36	10204	0	A_25_P00011747	ebv-miR-BART5	153.956	156.787	161.59	156.553	159.828	155.234	156.806	154.603
10305	126	58	10308	0	A_25_P00011746	ebv-miR-BART5	156.678	152.261	156.49	160.707	154.037	154.415	154.981	158.883
10451	128	40	10454	0	A_25_P00011746	ebv-miR-BART5	154.353	154.018	163.483	155.546	153.095	155.843	159.386	154.603
11130	136	63	11133	0	A_25_P00011746	ebv-miR-BART5	153.076	154.54	154.478	159.699	153.095	155.234	154.981	153.847
12322	151	25	12325	0	A_25_P00011744	ebv-miR-BART5	153.472	154.981	159.386	157.922	156.806	156.678	154.084	155.546
12923	158	52	12926	0	A_25_P00011747	ebv-miR-BART5	157.122	153.597	155.421	156.553	158.758	152.261	155.546	155.862
5255	65	8	5256	0	A_25_P00011869	ebv-miR-BART6-3p	157.684	153.597	155.862	152.215	157.434	154.899	160.961	157.497
7277	89	63	7279	0	A_25_P00011870	ebv-miR-BART6-3p	154.353	157.731	157.75	157.922	154.54	157.684	151.382	154.084
8175	100	59	8177	0	A_25_P00011871	ebv-miR-BART6-3p	151.588	153.095	156.49	158.504	151.317	153.095	151.382	151.13
8598	105	72	8600	0	A_25_P00011869	ebv-miR-BART6-3p	155.152	156.787	153.956	163.308	154.54	158.566	158.758	157.497
8761	107	71	8763	0	A_25_P00011868	ebv-miR-BART6-3p	154.899	157.731	152.53	161.778	152.261	156.678	155.546	157.497
8909	109	55	8911	0	A_25_P00011868	ebv-miR-BART6-3p	155.152	154.018	155.862	155.546	154.037	152.78	155.862	157.497
9173	112	73	9175	0	A_25_P00011868	ebv-miR-BART6-3p	155.796	156.787	159.386	158.739	156.49	161.965	154.084	155.862
9247	113	65	9249	0	A_25_P00011868	ebv-miR-BART6-3p	157.684	157.309	153.956	155.862	154.981	159.699	153.095	157.497
11635	142	76	11638	0	A_25_P00011871	ebv-miR-BART6-3p	156.678	154.981	155.862	170.789	153.095	156.678	148.985	156.49
11665	143	24	11668	0	A_25_P00011870	ebv-miR-BART6-3p	157.122	155.862	153.076	154.084	155.546	154.415	155.862	154.603
13027	159	74	13030	0	A_25_P00011869	ebv-miR-BART6-3p	159.761	157.309	159.386	172.14	152.261	156.678	156.806	156.49
13831	169	59	13835	0	A_25_P00011869	ebv-miR-BART6-3p	154.353	155.862	155.421	157.922	156.806	155.234	152.261	156.49
14348	176	2	14352	0	A_25_P00011870	ebv-miR-BART6-3p	160.899	158.758	155.421	153.847	159.386	150.275	156.806	153.847
14459	177	31	14463	0	A_25_P00011870	ebv-miR-BART6-3p	153.956	159.809	151.65	154.54	151.65	155.843	154.981	153.847
14836	181	80	14840	0	A_25_P00011871	ebv-miR-BART6-3p	158.129	152.261	151.65	222.669	156.806	151.444	154.603	154.603
14951	183	32	14956	0	A_25_P00011871	ebv-miR-BART6-3p	154.353	155.862	153.597	157.122	155.546	157.684	151.382	153.847
462	6	52	462	0	A_25_P00013737	ebv-miR-BART6-5p	160.899	155.862	151.65	155.152	154.54	156.678	155.862	158.441
987	13	4	988	0	A_25_P00013738	ebv-miR-BART6-5p	160.899	157.309	159.386	151.382	158.758	153.095	157.75	157.497
2692	33	69	2693	0	A_25_P00013738	ebv-miR-BART6-5p	155.152	155.862	155.421	154.084	153.095	161.965	155.862	155.546
3929	48	76	3930	0	A_25_P00013737	ebv-miR-BART6-5p	154.899	155.862	154.899	155.152	152.717	153.597	152.78	155.546
3947	49	12	3948	0	A_25_P00013736	ebv-miR-BART6-5p	156.115	154.981	156.49	149.106	152.261	153.956	156.806	160.457
4962	61	43	4963	0	A_25_P00013738	ebv-miR-BART6-5p	151.317	155.862	151.65	156.553	264.406	159.699	154.084	158.441
4984	61	65	4985	0	A_25_P00013737	ebv-miR-BART6-5p	155.152	152.261	153.956	157.497	154.54	156.678	153.66	151.13
6029	74	45	6031	0	A_25_P00013737	ebv-miR-BART6-5p	154.899	156.49	153.076	153.266	160.832	155.843	153.095	153.203
7485	92	25	7487	0	A_25_P00013739	ebv-miR-BART6-5p	152.196	153.597	157.434	153.847	154.981	153.095	154.084	153.847
9460	116	32	9462	0	A_25_P00013738	ebv-miR-BART6-5p	153.956	154.018	155.421	155.862	157.75	151.444	154.603	154.603
10200	125	35	10203	0	A_25_P00013739	ebv-miR-BART6-5p	155.152	155.862	155.862	156.553	157.75	157.04	154.981	152.905
10474	128	63	10477	0	A_25_P00013736	ebv-miR-BART6-5p	153.956	155.421	152.53	159.136	153.095	156.115	156.806	158.441
11239	138	8	11242	0	A_25_P00013736	ebv-miR-BART6-5p	156.115	156.787	156.806	149.106	150.464	154.899	155.862	154.084
11975	147	6	11978	0	A_25_P00013736	ebv-miR-BART6-5p	154.899	153.597	156.49	155.152	155.862	155.843	153.095	155.546
14144	173	44	14148	0	A_25_P00013739	ebv-miR-BART6-5p	156.678	155.862	154.899	159.953	153.095	158.992	154.603	153.847
14254	174	72	14258	0	A_25_P00013739	ebv-miR-BART6-5p	153.472	154.018	155.421	173.254	152.261	156.115	154.603	154.603
2471	31	12	2472	0	A_25_P00011718	ebv-miR-BART7	158.691	158.758	154.478	156.178	155.546	152.78	162.157	157.497
3930	48	77	3931	0	A_25_P00011719	ebv-miR-BART7	157.684	154.54	154.478	156.553	154.037	155.843	152.261	155.09
4246	52	65	4247	0	A_25_P00011719	ebv-miR-BART7	156.678	159.809	157.434	155.862	154.54	154.899	154.603	157.497
8184	100	68	8186	0	A_25_P00011718	ebv-miR-BART7	154.899	156.787	157.75	158.504	156.806	158.992	155.862	155.546
8580	105	54	8582	0	A_25_P00011717	ebv-miR-BART7	151.588	155.421	156.49	154.54	157.75	155.843	154.084	156.49
9124	112	24	9126	0	A_25_P00011716	ebv-miR-BART7	158.691	154.981	161.59	155.862	158.758	156.678	154.084	156.931
9652	118	60	9654	0	A_25_P00011717	ebv-miR-BART7	158.691	158.758	158.316	159.953	153.095	155.234	158.758	156.49
9935	122	15	9937	0	A_25_P00011718	ebv-miR-BART7	157.122	152.261	155.862	155.862	171.511	154.899	158.379	155.09
11727	144	4	11730	0	A_25_P00011719	ebv-miR-BART7	155.796	157.731	151.65	156.553	156.806	156.115	157.75	158.441
11869	145	64	11872	0	A_25_P00011717	ebv-miR-BART7	160.457	155.862	158.316	159.828	153.597	155.843	157.434	160.457
12636	155	11	12639	0	A_25_P00011716	ebv-miR-BART7	156.678	159.809	153.956	157.731	154.54	159.699	157.75	156.49
12974	159	21	12977	0	A_25_P00011716	ebv-miR-BART7	156.115	155.862	157.75	157.122	155.862	155.843	156.806	161.653
13181	161	64	13184	0	A_25_P00011718	ebv-miR-BART7	158.129	154.981	157.434	165.864	156.49	156.678	158.758	157.497
13396	164	33	13399	0	A_25_P00011716	ebv-miR-BART7	156.678	162.032	162.157	158.316	154.981	159.699	152.78	160.457
14544	178	34	14548	0	A_25_P00011717	ebv-miR-BART7	158.691	159.324	158.758	157.922	161.778	157.985	158.758	160.457
15333	188	4	15338	0	A_25_P00011719	ebv-miR-BART7	157.122	166.86	154.899	155.862	151.317	156.678	153.66	157.497
1563	20	6	1564	0	A_25_P00013798	ebv-miR-BART7*	156.115	152.261	151.317	153.076	156.806	158.992	159.89	157.497
2555	32	14	2556	0	A_25_P00013799	ebv-miR-BART7*	161.653	157.309	156.49	154.084	153.597	153.095	155.862	152.261
2990	37	39	2991	0	A_25_P00013799	ebv-miR-BART7*	153.076	153.597	158.316	156.553	153.095	158.566	157.75	154.603
4238	52	57	4239	0	A_25_P00013798	ebv-miR-BART7*	157.122	154.018	153.076	157.122	156.806	160.082	153.66	157.497
4289	53	26	4290	0	A_25_P00013796	ebv-miR-BART7*	155.152	156.49	155.421	153.076	154.981	155.234	154.084	155.09
5028	62	27	5029	0	A_25_P00013796	ebv-miR-BART7*	155.796	151.317	156.806	152.215	155.862	152.261	157.434	148.559
6768	83	46	6770	0	A_25_P00013796	ebv-miR-BART7*	152.342	155.862	149.395	153.076	153.095	158.566	160.961	158.441
8666	106	58	8668	0	A_25_P00013798	ebv-miR-BART7*	155.796	154.981	154.899	159.386	155.546	157.04	153.095	159.511
8916	109	62	8918	0	A_25_P00013799	ebv-miR-BART7*	160.899	162.032	153.597	159.953	160.832	159.699	155.862	156.49
11690	143	49	11693	0	A_25_P00013796	ebv-miR-BART7*	154.899	158.316	154.478	158.883	152.261	159.699	158.379	151.13
13511	165	66	13514	0	A_25_P00013797	ebv-miR-BART7*	154.899	153.597	154.478	167.159	154.981	153.956	154.084	157.497
14269	175	5	14273	0	A_25_P00013799	ebv-miR-BART7*	154.899	158.316	155.862	152.215	156.806	152.261	156.49	159.511
14588	178	78	14592	0	A_25_P00013797	ebv-miR-BART7*	155.796	156.787	153.956	203.774	158.379	161.34	157.434	157.497
14594	179	2	14598	0	A_25_P00013798	ebv-miR-BART7*	160.899	162.032	159.386	155.862	153.095	157.684	156.49	155.09
15045	184	44	15050	0	A_25_P00013797	ebv-miR-BART7*	159.324	152.717	154.478	157.122	153.597	157.684	156.49	154.603
15648	191	73	15653	0	A_25_P00013797	ebv-miR-BART7*	164.979	159.809	157.434	192.267	157.434	159.699	157.75	161.653
1108	14	43	1109	0	A_25_P00014769	ebv-miR-BART8	159.761	156.787	152.53	153.847	158.379	157.04	155.546	153.847
3571	44	46	3572	0	A_25_P00014769	ebv-miR-BART8	156.678	154.018	156.49	154.084	155.862	157.684	158.758	155.09
4264	53	1	4265	0	A_25_P00011788	ebv-miR-BART8	160.899	159.809	156.49	157.731	159.828	163.733	158.379	155.546
5393	66	64	5394	0	A_25_P00014771	ebv-miR-BART8	155.796	154.54	154.478	157.122	159.828	157.684	156.49	156.49
5832	72	12	5834	0	A_25_P00014769	ebv-miR-BART8	163.483	159.809	157.434	155.152	163.421	153.956	154.084	158.441
7839	96	51	7841	0	A_25_P00014770	ebv-miR-BART8	154.353	155.862	153.956	156.553	152.261	158.566	156.49	157.875
8917	109	63	8919	0	A_25_P00014770	ebv-miR-BART8	161.653	155.862	153.597	159.828	158.379	163.229	152.78	155.546
8937	110	1	8939	0	A_25_P00014771	ebv-miR-BART8	155.796	157.731	160.457	154.54	157.75	155.843	165.359	152.905
9090	111	72	9092	0	A_25_P00014770	ebv-miR-BART8	156.115	155.862	155.421	163.608	150.464	153.956	155.862	154.603
11707	143	66	11710	0	A_25_P00014771	ebv-miR-BART8	154.899	157.309	158.316	160.457	159.828	154.899	154.603	158.441
12160	149	27	12163	0	A_25_P00014770	ebv-miR-BART8	162.974	160.457	158.758	157.122	163.166	157.684	152.78	160.457
12224	150	9	12227	0	A_25_P00011788	ebv-miR-BART8	155.796	158.758	154.478	154.084	156.806	153.597	154.981	151.382
12282	150	67	12285	0	A_25_P00011788	ebv-miR-BART8	156.678	158.758	155.421	167.622	156.806	155.843	160.457	158.883
13706	168	16	13710	0	A_25_P00011788	ebv-miR-BART8	158.691	158.758	157.75	153.847	162.662	152.78	154.084	158.883
15416	189	5	15421	0	A_25_P00014771	ebv-miR-BART8	160.899	160.457	154.478	158.316	243.956	153.597	160.961	152.905
15418	189	7	15423	0	A_25_P00014769	ebv-miR-BART8	157.684	160.457	160.961	158.316	163.166	151.13	156.806	159.511
291	4	45	291	0	A_25_P00013802	ebv-miR-BART8*	158.691	155.421	157.434	154.54	153.597	163.229	154.981	150.212
777	10	39	777	0	A_25_P00013800	ebv-miR-BART8*	155.796	151.65	154.478	149.87	154.54	156.678	154.084	153.847
1161	15	14	1162	0	A_25_P00013801	ebv-miR-BART8*	153.076	150.773	156.49	151.838	152.717	153.956	153.66	154.084
1677	21	38	1678	0	A_25_P00013802	ebv-miR-BART8*	155.796	157.731	153.597	150.629	159.386	157.985	158.379	153.847
1679	21	40	1680	0	A_25_P00013800	ebv-miR-BART8*	150.711	152.261	152.53	152.592	155.862	157.04	150.509	151.13
1826	23	23	1827	0	A_25_P00013803	ebv-miR-BART8*	153.956	100.253	154.478	155.152	158.758	149.569	153.095	155.546
3124	39	9	3125	0	A_25_P00013802	ebv-miR-BART8*	155.796	153.095	154.899	152.215	153.597	156.678	155.546	155.862
4438	55	11	4439	0	A_25_P00013801	ebv-miR-BART8*	155.796	154.54	153.076	154.54	153.095	154.899	154.981	153.847
8023	98	71	8025	0	A_25_P00013800	ebv-miR-BART8*	156.115	153.095	156.49	159.953	153.095	155.234	154.981	158.441
10069	123	67	10071	0	A_25_P00013802	ebv-miR-BART8*	156.115	153.597	153.597	158.739	151.65	158.566	157.75	156.931
10552	129	59	10555	0	A_25_P00013800	ebv-miR-BART8*	155.796	155.862	154.478	158.883	150.464	155.843	153.095	152.025
10726	131	69	10729	0	A_25_P00013801	ebv-miR-BART8*	153.076	153.095	156.49	160.457	150.464	156.678	156.49	157.497
12746	156	39	12749	0	A_25_P00013803	ebv-miR-BART8*	155.796	150.773	152.53	157.731	151.65	154.899	154.084	152.905
13732	168	42	13736	0	A_25_P00013801	ebv-miR-BART8*	156.678	153.095	155.421	157.122	157.75	153.956	155.862	156.49
14273	175	9	14277	0	A_25_P00013803	ebv-miR-BART8*	157.122	154.981	151.65	157.122	156.806	154.899	159.386	151.13
15732	192	75	15737	0	A_25_P00013803	ebv-miR-BART8*	158.129	158.758	159.386	222.669	157.75	209.739	158.758	158.883
279	4	33	279	0	A_25_P00013746	ebv-miR-BART9	157.684	157.731	155.421	155.152	157.434	160.832	154.084	159.511
616	8	42	616	0	A_25_P00013744	ebv-miR-BART9	153.472	156.49	153.597	151.084	152.261	161.965	153.095	152.905
1137	14	72	1138	0	A_25_P00013744	ebv-miR-BART9	157.684	154.018	150.773	155.152	154.037	154.899	154.981	156.49
3860	48	7	3861	0	A_25_P00013747	ebv-miR-BART9	158.129	160.832	156.49	157.122	156.806	157.04	160.961	156.49
4395	54	50	4396	0	A_25_P00013744	ebv-miR-BART9	157.122	154.54	151.65	154.54	153.597	157.985	154.084	153.847
4470	55	43	4471	0	A_25_P00013745	ebv-miR-BART9	151.317	152.717	153.597	155.152	155.546	157.684	150.509	152.025
5814	71	76	5816	0	A_25_P00013745	ebv-miR-BART9	158.691	153.095	150.773	159.136	158.379	153.956	152.78	157.497
7015	86	47	7017	0	A_25_P00013746	ebv-miR-BART9	153.076	151.65	154.478	159.136	158.758	159.699	153.095	152.905
7192	88	60	7194	0	A_25_P00013746	ebv-miR-BART9	155.796	152.261	153.956	157.922	156.806	162.537	159.386	155.546
7220	89	6	7222	0	A_25_P00013747	ebv-miR-BART9	157.122	157.731	157.434	155.152	153.095	156.115	157.75	158.441
9398	115	52	9400	0	A_25_P00013745	ebv-miR-BART9	155.152	154.018	158.316	157.497	154.981	158.566	157.75	155.546
12294	150	79	12297	0	A_25_P00013747	ebv-miR-BART9	156.678	159.324	155.421	185.165	154.981	154.899	156.49	155.546
14530	178	20	14534	0	A_25_P00013746	ebv-miR-BART9	158.691	158.758	157.434	155.152	154.037	153.597	162.157	152.905
14720	180	46	14724	0	A_25_P00013747	ebv-miR-BART9	155.796	160.832	152.53	157.731	152.261	159.699	155.862	156.49
14835	181	79	14839	0	A_25_P00013745	ebv-miR-BART9	155.796	155.862	153.597	208.649	155.862	154.415	155.546	154.084
15368	188	39	15373	0	A_25_P00013744	ebv-miR-BART9	154.899	156.787	155.421	155.152	154.981	159.699	151.963	157.875
2179	27	48	2180	0	A_25_P00013805	ebv-miR-BART9*	157.684	155.862	156.49	155.152	159.386	157.985	154.603	153.847
3282	41	3	3283	0	A_25_P00013806	ebv-miR-BART9*	160.899	153.095	160.457	149.87	158.379	153.956	159.386	152.025
4346	54	1	4347	0	A_25_P00013807	ebv-miR-BART9*	163.483	156.787	158.316	155.862	157.75	152.261	157.75	152.025
4362	54	17	4363	0	A_25_P00013806	ebv-miR-BART9*	155.152	156.787	160.457	154.899	156.49	156.678	154.084	159.511
4950	61	31	4951	0	A_25_P00013807	ebv-miR-BART9*	153.076	157.731	157.434	155.152	157.75	157.985	155.862	155.862
7487	92	27	7489	0	A_25_P00013805	ebv-miR-BART9*	158.691	157.731	155.421	155.862	189.511	158.566	154.084	152.905
7978	98	26	7980	0	A_25_P00013804	ebv-miR-BART9*	155.796	153.095	154.478	155.546	270.072	155.234	155.862	155.546
8094	99	60	8096	0	A_25_P00013804	ebv-miR-BART9*	152.196	153.095	159.386	156.787	156.806	150.629	151.382	158.883
9719	119	45	9721	0	A_25_P00013807	ebv-miR-BART9*	153.076	155.862	157.75	157.122	161.778	156.115	157.75	158.883
11978	147	9	11981	0	A_25_P00013804	ebv-miR-BART9*	154.899	154.018	156.806	153.266	176.405	153.095	156.806	152.905
12233	150	18	12236	0	A_25_P00013805	ebv-miR-BART9*	158.691	153.095	152.196	157.122	157.75	152.261	159.386	158.441
12410	152	31	12413	0	A_25_P00013805	ebv-miR-BART9*	152.196	152.261	154.478	155.862	154.981	157.985	151.021	154.084
13288	163	7	13291	0	A_25_P00013806	ebv-miR-BART9*	155.796	157.731	156.49	155.152	157.75	156.678	153.095	153.847
13634	167	26	13638	0	A_25_P00013804	ebv-miR-BART9*	153.076	154.54	152.53	156.787	153.095	154.415	155.862	157.497
13770	168	80	13774	0	A_25_P00013807	ebv-miR-BART9*	153.956	156.787	155.421	204.646	156.49	159.699	159.89	157.497
15019	184	18	15024	0	A_25_P00013806	ebv-miR-BART9*	162.22	162.63	155.421	155.862	156.806	153.956	155.862	155.546
201	3	37	201	0	A_25_P00011650	ebv-miR-BHRF1-1	157.684	160.832	156.49	156.553	158.758	161.34	159.89	163.639
661	9	5	661	0	A_25_P00011648	ebv-miR-BHRF1-1	158.691	158.316	161.59	155.152	155.862	157.684	160.961	157.875
948	12	46	948	0	A_25_P00011649	ebv-miR-BHRF1-1	157.684	158.316	152.53	155.862	159.828	164.979	160.961	159.511
2852	35	65	2853	0	A_25_P00011650	ebv-miR-BHRF1-1	157.684	160.832	162.599	159.953	156.806	164.349	156.806	161.653
4290	53	27	4291	0	A_25_P00011651	ebv-miR-BHRF1-1	159.761	154.018	157.434	158.316	158.758	155.234	153.66	154.603
4477	55	50	4478	0	A_25_P00011651	ebv-miR-BHRF1-1	153.472	153.597	155.421	155.152	156.806	157.684	154.603	157.875
4516	56	7	4517	0	A_25_P00011651	ebv-miR-BHRF1-1	158.129	157.309	151.65	153.847	156.806	152.78	162.662	152.905
4663	57	72	4664	0	A_25_P00011648	ebv-miR-BHRF1-1	154.899	154.981	163.483	158.739	158.758	160.832	158.758	157.497
4997	61	78	4998	0	A_25_P00011651	ebv-miR-BHRF1-1	157.684	158.758	157.434	158.504	161.778	160.832	155.546	160.457
6889	85	3	6891	0	A_25_P00011649	ebv-miR-BHRF1-1	163.483	155.421	158.316	155.546	160.832	160.832	160.961	160.457
8927	109	73	8929	0	A_25_P00011649	ebv-miR-BHRF1-1	163.483	157.731	157.434	162.157	153.095	161.34	160.457	165.296
10966	134	63	10969	0	A_25_P00011648	ebv-miR-BHRF1-1	151.317	158.316	157.75	160.832	150.464	156.115	154.084	160.457
11420	140	25	11423	0	A_25_P00011648	ebv-miR-BHRF1-1	157.684	155.862	157.434	156.553	156.806	157.985	152.78	153.847
14143	173	43	14147	0	A_25_P00011649	ebv-miR-BHRF1-1	157.684	162.63	155.421	158.739	159.828	161.34	156.806	156.931
14453	177	25	14457	0	A_25_P00011650	ebv-miR-BHRF1-1	156.678	157.731	156.49	159.828	159.828	159.699	157.434	157.497
15370	188	41	15375	0	A_25_P00011650	ebv-miR-BHRF1-1	161.653	159.324	159.386	159.136	160.832	154.899	159.89	155.546
823	11	3	823	0	A_25_P00013710	ebv-miR-BHRF1-2	156.678	152.261	154.478	153.847	157.75	153.597	166.86	154.603
2002	25	35	2003	0	A_25_P00013708	ebv-miR-BHRF1-2	155.796	157.731	153.076	154.084	156.49	155.843	154.603	154.603
2884	36	15	2885	0	A_25_P00013711	ebv-miR-BHRF1-2	159.324	157.731	156.49	152.215	154.981	155.843	154.084	157.497
3711	46	22	3712	0	A_25_P00013710	ebv-miR-BHRF1-2	155.796	151.65	156.49	152.215	155.862	152.261	154.084	149.569
4368	54	23	4369	0	A_25_P00013708	ebv-miR-BHRF1-2	154.899	151.317	151.65	151.382	152.717	152.261	152.78	153.203
4902	60	65	4903	0	A_25_P00013711	ebv-miR-BHRF1-2	155.152	154.981	151.317	156.787	155.862	161.34	153.095	155.546
5488	67	77	5489	0	A_25_P00013708	ebv-miR-BHRF1-2	153.956	153.095	154.478	156.787	154.037	152.261	155.862	155.09
6751	83	29	6753	0	A_25_P00013709	ebv-miR-BHRF1-2	153.956	152.261	153.597	154.54	157.75	153.095	153.095	153.847
7425	91	47	7427	0	A_25_P00013710	ebv-miR-BHRF1-2	152.196	156.787	153.597	154.899	154.54	156.678	152.78	156.49
9299	114	35	9301	0	A_25_P00013709	ebv-miR-BHRF1-2	151.317	154.018	158.316	150.629	152.261	160.832	153.095	155.862
9408	115	62	9410	0	A_25_P00013709	ebv-miR-BHRF1-2	151.317	154.018	153.597	156.178	154.037	153.956	156.806	155.09
9732	119	58	9734	0	A_25_P00013709	ebv-miR-BHRF1-2	153.472	152.717	153.597	155.152	154.037	156.115	156.806	157.497
9952	122	32	9954	0	A_25_P00013711	ebv-miR-BHRF1-2	154.899	152.261	157.434	151.838	153.095	155.234	156.49	162.662
10231	125	66	10234	0	A_25_P00013710	ebv-miR-BHRF1-2	157.684	154.981	156.49	160.269	153.095	154.899	153.095	152.261
10277	126	30	10280	0	A_25_P00013708	ebv-miR-BHRF1-2	153.956	157.309	152.53	153.847	156.49	154.899	153.66	156.49
11416	140	21	11419	0	A_25_P00013711	ebv-miR-BHRF1-2	153.956	155.862	156.49	155.546	151.65	156.678	156.806	155.546
237	3	73	237	0	A_25_P00011822	ebv-miR-BHRF1-2*	158.691	155.862	159.89	155.546	157.75	154.415	153.66	157.497
2727	34	22	2728	0	A_25_P00011821	ebv-miR-BHRF1-2*	151.317	154.018	158.316	155.546	155.862	155.234	157.434	153.203
2770	34	65	2771	0	A_25_P00011822	ebv-miR-BHRF1-2*	157.684	154.018	162.599	157.731	152.717	157.684	155.862	155.862
3510	43	67	3511	0	A_25_P00011821	ebv-miR-BHRF1-2*	155.152	154.018	156.49	154.54	156.49	158.992	156.806	156.49
3861	48	8	3862	0	A_25_P00011822	ebv-miR-BHRF1-2*	156.678	153.597	152.196	155.152	156.806	151.444	155.862	157.497
5400	66	71	5401	0	A_25_P00011823	ebv-miR-BHRF1-2*	150.32	155.862	155.421	159.699	154.037	157.684	149.395	155.09
5894	72	74	5896	0	A_25_P00011820	ebv-miR-BHRF1-2*	153.956	156.787	153.956	158.316	155.862	165.551	151.382	151.13
8490	104	46	8492	0	A_25_P00011823	ebv-miR-BHRF1-2*	159.761	152.717	150.773	157.122	157.75	156.678	153.095	155.09
9019	111	1	9021	0	A_25_P00011823	ebv-miR-BHRF1-2*	159.761	154.981	160.457	157.122	155.862	153.956	156.806	156.49
11197	137	48	11200	0	A_25_P00011821	ebv-miR-BHRF1-2*	157.122	151.65	153.597	157.731	153.095	160.082	153.095	161.653
11243	138	12	11246	0	A_25_P00011823	ebv-miR-BHRF1-2*	153.472	159.809	153.597	157.122	172.44	5.80969	155.862	158.441
11483	141	6	11486	0	A_25_P00011820	ebv-miR-BHRF1-2*	160.899	155.862	156.49	156.553	155.862	157.684	158.379	156.49
12220	150	5	12223	0	A_25_P00011822	ebv-miR-BHRF1-2*	155.796	154.018	156.49	150.629	155.546	154.415	155.862	158.883
13779	169	7	13783	0	A_25_P00011820	ebv-miR-BHRF1-2*	158.691	157.731	153.597	154.899	154.037	154.415	154.981	157.497
14072	172	54	14076	0	A_25_P00011821	ebv-miR-BHRF1-2*	151.317	153.095	156.806	162.287	154.981	154.899	157.434	152.261
15430	189	19	15435	0	A_25_P00011820	ebv-miR-BHRF1-2*	157.684	157.731	153.076	154.084	157.75	153.095	157.75	161.653
3153	39	38	3154	0	A_25_P00013715	ebv-miR-BHRF1-3	152.196	154.981	155.862	155.152	154.981	153.597	156.49	156.49
3875	48	22	3876	0	A_25_P00013715	ebv-miR-BHRF1-3	153.472	154.981	154.478	154.54	153.095	156.678	152.78	153.847
4613	57	22	4614	0	A_25_P00013712	ebv-miR-BHRF1-3	157.122	155.862	153.597	149.395	155.546	156.678	154.981	154.603
5948	73	46	5950	0	A_25_P00013714	ebv-miR-BHRF1-3	153.956	152.261	155.421	157.122	157.434	152.78	150.509	152.905
6501	80	25	6503	0	A_25_P00013712	ebv-miR-BHRF1-3	156.678	152.261	156.806	154.54	157.434	152.261	155.862	150.509
7025	86	57	7027	0	A_25_P00013713	ebv-miR-BHRF1-3	151.317	155.421	157.75	152.592	156.806	160.832	152.261	149.395
8239	101	41	8241	0	A_25_P00013715	ebv-miR-BHRF1-3	153.076	151.317	156.806	155.862	160.832	156.115	150.509	152.025
8581	105	55	8583	0	A_25_P00013715	ebv-miR-BHRF1-3	153.956	154.981	153.597	158.883	154.981	154.899	151.382	153.847
9476	116	48	9478	0	A_25_P00013714	ebv-miR-BHRF1-3	154.899	154.018	155.862	154.084	152.261	156.678	154.981	155.546
11257	138	26	11260	0	A_25_P00013713	ebv-miR-BHRF1-3	153.956	153.095	155.421	155.152	152.261	155.234	154.084	157.497
11279	138	48	11282	0	A_25_P00013713	ebv-miR-BHRF1-3	153.956	151.317	152.53	155.862	154.54	154.899	152.261	157.875
11474	140	79	11477	0	A_25_P00013714	ebv-miR-BHRF1-3	158.691	155.862	153.597	173.698	154.54	156.115	151.963	155.546
11585	142	26	11588	0	A_25_P00013712	ebv-miR-BHRF1-3	156.115	154.54	156.49	154.54	154.54	153.597	154.981	153.203
12922	158	51	12925	0	A_25_P00013714	ebv-miR-BHRF1-3	155.796	152.717	157.434	156.787	153.597	157.684	153.095	154.603
13131	161	14	13134	0	A_25_P00013712	ebv-miR-BHRF1-3	155.796	153.095	156.49	153.847	151.65	157.985	159.89	157.875
14315	175	51	14319	0	A_25_P00013713	ebv-miR-BHRF1-3	157.684	156.787	154.899	159.136	155.862	153.095	154.981	153.203
2592	32	51	2593	0	A_25_P00011691	hcmv-miR-UL112	156.115	152.261	153.956	151.838	154.037	155.843	157.434	152.261
3244	40	47	3245	0	A_25_P00011688	hcmv-miR-UL112	150.32	158.758	155.421	151.084	153.095	160.832	155.862	156.49
4597	57	6	4598	0	A_25_P00011688	hcmv-miR-UL112	156.115	155.862	164.916	155.862	158.758	151.444	162.157	153.847
5808	71	70	5810	0	A_25_P00011691	hcmv-miR-UL112	156.678	152.261	156.49	155.152	154.037	154.415	152.261	153.847
6291	77	61	6293	0	A_25_P00011690	hcmv-miR-UL112	154.899	151.317	153.597	159.136	154.981	154.899	152.261	154.084
6359	78	47	6361	0	A_25_P00011688	hcmv-miR-UL112	156.678	154.018	154.478	154.899	154.037	157.684	155.862	157.497
6618	81	60	6620	0	A_25_P00011690	hcmv-miR-UL112	151.317	152.261	154.478	158.316	154.981	159.699	151.021	154.603
6729	83	7	6731	0	A_25_P00011688	hcmv-miR-UL112	159.324	156.787	154.899	155.152	155.546	155.843	160.961	155.09
7373	90	77	7375	0	A_25_P00011689	hcmv-miR-UL112	157.122	157.309	155.421	162.724	154.037	154.899	154.981	158.441
9511	117	1	9513	0	A_25_P00011691	hcmv-miR-UL112	160.899	156.787	157.434	154.54	155.862	157.684	160.457	156.49
10074	123	72	10076	0	A_25_P00011689	hcmv-miR-UL112	154.353	156.787	156.806	161.34	154.54	155.843	153.66	159.511
10871	133	50	10874	0	A_25_P00011690	hcmv-miR-UL112	153.076	154.54	157.434	157.122	154.037	153.956	154.981	154.084
13001	159	48	13004	0	A_25_P00011689	hcmv-miR-UL112	173.254	157.731	157.434	159.699	151.65	158.566	154.084	151.13
14359	176	13	14363	0	A_25_P00011690	hcmv-miR-UL112	156.678	156.787	157.434	155.862	171.511	153.956	153.66	157.497
14701	180	27	14705	0	A_25_P00011689	hcmv-miR-UL112	154.899	157.731	156.49	156.553	153.095	151.963	151.382	157.497
15638	191	63	15643	0	A_25_P00011691	hcmv-miR-UL112	155.796	155.421	156.49	167.159	154.981	158.992	155.862	158.883
1575	20	18	1576	0	A_25_P00011763	hcmv-miR-UL148D	156.115	156.787	156.806	152.215	159.828	153.956	157.75	157.497
2780	34	75	2781	0	A_25_P00011762	hcmv-miR-UL148D	157.684	159.324	155.421	158.316	155.862	156.115	151.382	160.457
3448	43	5	3449	0	A_25_P00011762	hcmv-miR-UL148D	161.653	155.862	156.49	154.899	156.806	153.095	162.157	154.603
3994	49	59	3995	0	A_25_P00011762	hcmv-miR-UL148D	155.152	155.862	160.457	157.497	157.75	154.899	152.78	154.603
4782	59	27	4783	0	A_25_P00011760	hcmv-miR-UL148D	154.899	163.229	161.59	157.497	156.806	157.684	162.157	160.457
5228	64	63	5229	0	A_25_P00011761	hcmv-miR-UL148D	162.22	162.032	157.434	157.731	154.981	157.684	154.981	160.457
6454	79	60	6456	0	A_25_P00011760	hcmv-miR-UL148D	154.899	155.862	156.806	158.504	161.778	160.832	158.758	161.653
8863	109	9	8865	0	A_25_P00011761	hcmv-miR-UL148D	167.559	162.63	159.89	154.54	165.503	154.899	159.386	159.511
9941	122	21	9943	0	A_25_P00011761	hcmv-miR-UL148D	156.678	158.316	161.59	158.316	157.75	156.678	163.339	159.511
10007	123	5	10009	0	A_25_P00011760	hcmv-miR-UL148D	160.899	160.457	156.49	158.316	157.75	155.234	165.359	160.457
10519	129	26	10522	0	A_25_P00011762	hcmv-miR-UL148D	160.899	162.032	153.076	155.152	154.981	161.965	156.806	152.261
11785	144	62	11788	0	A_25_P00011763	hcmv-miR-UL148D	154.899	154.018	155.421	159.699	155.862	151.963	151.963	158.441
11889	146	2	11892	0	A_25_P00011760	hcmv-miR-UL148D	162.22	159.809	162.599	157.731	161.778	152.78	163.339	161.653
12404	152	25	12407	0	A_25_P00011763	hcmv-miR-UL148D	156.678	155.421	155.421	155.862	155.546	158.566	152.261	155.862
12582	154	39	12585	0	A_25_P00011763	hcmv-miR-UL148D	156.678	155.862	153.956	158.883	155.862	156.678	154.084	153.203
14478	177	50	14482	0	A_25_P00011761	hcmv-miR-UL148D	157.122	165.39	156.49	161.34	160.457	158.566	166.213	156.931
140	2	58	140	0	A_25_P00011874	hcmv-miR-UL22A	155.796	159.324	151.65	157.122	156.49	158.566	153.095	158.441
721	9	65	721	0	A_25_P00011872	hcmv-miR-UL22A	154.899	155.862	152.53	154.54	154.037	160.832	154.603	157.497
1018	13	35	1019	0	A_25_P00011875	hcmv-miR-UL22A	158.691	158.316	154.478	154.084	154.981	154.899	154.084	153.847
1842	23	39	1843	0	A_25_P00011874	hcmv-miR-UL22A	154.899	159.809	154.478	153.076	157.434	158.566	157.434	154.603
2530	31	71	2531	0	A_25_P00011872	hcmv-miR-UL22A	152.342	157.731	156.49	157.122	154.037	152.261	158.758	154.084
3611	45	4	3612	0	A_25_P00011873	hcmv-miR-UL22A	156.678	156.787	153.597	155.152	156.806	151.444	162.157	152.025
4046	50	29	4047	0	A_25_P00011875	hcmv-miR-UL22A	153.956	149.395	157.75	153.076	157.75	156.678	156.806	152.025
4112	51	13	4113	0	A_25_P00011874	hcmv-miR-UL22A	158.691	152.261	155.421	155.862	152.261	151.444	162.157	153.847
7586	93	44	7588	0	A_25_P00011872	hcmv-miR-UL22A	156.115	157.731	158.316	154.54	152.717	158.566	158.379	155.09
7976	98	24	7978	0	A_25_P00011875	hcmv-miR-UL22A	153.076	157.731	153.956	155.862	174.563	156.678	153.095	156.931
9208	113	26	9210	0	A_25_P00011873	hcmv-miR-UL22A	153.472	152.717	158.316	155.862	158.758	156.678	152.261	157.875
9548	117	38	9550	0	A_25_P00011875	hcmv-miR-UL22A	153.076	154.54	155.421	157.122	160.457	155.843	155.862	156.49
11303	138	72	11306	0	A_25_P00011872	hcmv-miR-UL22A	160.899	156.49	155.421	163.844	151.65	156.115	156.49	160.457
14027	172	9	14031	0	A_25_P00011873	hcmv-miR-UL22A	156.678	156.787	162.599	158.739	153.095	153.095	158.379	152.905
14433	177	5	14437	0	A_25_P00011874	hcmv-miR-UL22A	153.956	154.981	157.75	156.553	156.806	151.13	153.095	153.847
15431	189	20	15436	0	A_25_P00011873	hcmv-miR-UL22A	164.979	164.916	153.597	156.178	155.546	155.843	156.806	156.49
133	2	51	133	0	A_25_P00011769	hcmv-miR-UL22A*	163.483	156.787	157.434	154.899	158.758	165.551	155.862	157.497
1768	22	47	1769	0	A_25_P00011770	hcmv-miR-UL22A*	156.115	153.597	156.49	153.847	156.806	159.699	152.261	156.49
4907	60	70	4908	0	A_25_P00011771	hcmv-miR-UL22A*	154.899	161.465	155.862	155.862	155.546	157.985	155.862	158.883
7175	88	43	7177	0	A_25_P00011771	hcmv-miR-UL22A*	159.761	155.862	156.49	157.731	158.379	155.843	150.509	157.497
7635	94	11	7637	0	A_25_P00011769	hcmv-miR-UL22A*	160.899	150.383	156.49	158.739	155.862	157.684	156.806	152.261
9422	115	76	9424	0	A_25_P00011769	hcmv-miR-UL22A*	155.796	153.095	160.457	163.421	155.546	157.684	155.862	161.653
9449	116	21	9451	0	A_25_P00011768	hcmv-miR-UL22A*	158.129	157.731	156.49	156.178	1589.31	153.095	157.434	159.511
9797	120	41	9799	0	A_25_P00011770	hcmv-miR-UL22A*	153.472	157.731	159.386	153.847	155.546	158.992	154.981	152.261
10087	124	3	10089	0	A_25_P00011770	hcmv-miR-UL22A*	159.761	152.717	155.862	155.862	156.806	153.095	156.49	155.546
10124	124	41	10127	0	A_25_P00011768	hcmv-miR-UL22A*	156.115	155.862	158.758	155.546	158.379	161.34	154.084	155.546
10531	129	38	10534	0	A_25_P00011768	hcmv-miR-UL22A*	157.684	156.787	158.758	157.731	156.806	157.684	158.758	157.875
11272	138	41	11275	0	A_25_P00011768	hcmv-miR-UL22A*	152.196	156.49	158.316	154.54	156.49	157.985	154.981	154.084
12238	150	23	12241	0	A_25_P00011771	hcmv-miR-UL22A*	156.678	152.261	156.49	153.266	154.54	165.551	154.981	155.546
12378	151	81	12381	0	A_25_P00011770	hcmv-miR-UL22A*	155.796	157.731	152.53	180.46	156.806	158.566	155.546	158.883
13275	162	76	13278	0	A_25_P00011769	hcmv-miR-UL22A*	157.684	155.421	159.386	180.801	154.037	151.444	157.75	161.653
14276	175	12	14280	0	A_25_P00011771	hcmv-miR-UL22A*	157.684	152.261	154.478	156.787	159.386	151.444	152.261	151.382
269	4	23	269	0	A_25_P00011880	hcmv-miR-UL36	158.129	151.65	156.49	153.266	154.037	155.234	158.758	155.546
540	7	48	540	0	A_25_P00011881	hcmv-miR-UL36	157.122	153.095	151.65	4.12571	157.75	159.699	152.261	152.905
3425	42	64	3426	0	A_25_P00011883	hcmv-miR-UL36	151.317	153.095	153.956	157.731	154.981	156.678	156.806	154.603
4002	49	67	4003	0	A_25_P00011883	hcmv-miR-UL36	153.956	158.758	153.076	156.553	154.981	157.985	157.75	153.847
4172	51	73	4173	0	A_25_P00011882	hcmv-miR-UL36	157.684	154.018	155.862	155.862	154.981	154.899	151.382	158.441
6113	75	47	6115	0	A_25_P00011883	hcmv-miR-UL36	153.076	156.49	156.49	152.592	159.828	157.684	152.261	153.847
6241	77	11	6243	0	A_25_P00011880	hcmv-miR-UL36	152.196	152.261	155.421	154.084	154.037	149.965	153.095	154.603
8033	98	81	8035	0	A_25_P00011883	hcmv-miR-UL36	155.152	162.63	158.316	161.34	155.862	158.566	158.758	159.511
9571	117	61	9573	0	A_25_P00011880	hcmv-miR-UL36	156.115	153.095	159.89	159.136	154.981	156.678	155.862	154.603
9982	122	62	9984	0	A_25_P00011881	hcmv-miR-UL36	156.678	152.261	157.434	157.922	153.597	155.843	158.758	156.49
10821	132	82	10824	0	A_25_P00011880	hcmv-miR-UL36	156.678	157.731	154.478	171.758	160.832	160.082	159.89	164.618
10987	135	2	10990	0	A_25_P00011882	hcmv-miR-UL36	160.899	154.018	158.316	155.152	156.49	33.5067	158.379	155.546
11590	142	31	11593	0	A_25_P00011881	hcmv-miR-UL36	155.796	158.316	155.421	155.862	149.537	156.678	155.862	152.025
12880	158	9	12883	0	A_25_P00011881	hcmv-miR-UL36	154.899	157.731	156.49	155.152	154.037	154.899	154.981	155.09
14186	174	4	14190	0	A_25_P00011882	hcmv-miR-UL36	153.956	156.787	157.434	158.316	158.758	152.261	153.095	160.457
15617	191	42	15622	0	A_25_P00011882	hcmv-miR-UL36	156.678	156.787	155.421	158.739	156.806	156.678	154.981	156.49
532	7	40	532	0	A_25_P00013703	hcmv-miR-UL36*	160.899	155.421	163.483	155.152	161.778	158.566	154.981	152.261
654	8	80	654	0	A_25_P00013701	hcmv-miR-UL36*	157.684	156.49	155.862	158.739	155.862	158.566	158.758	159.511
1121	14	56	1122	0	A_25_P00013703	hcmv-miR-UL36*	154.899	162.032	156.49	158.739	160.832	160.832	158.758	154.603
1543	19	68	1544	0	A_25_P00013701	hcmv-miR-UL36*	156.115	155.862	155.421	157.497	157.75	154.899	155.546	157.875
2262	28	49	2263	0	A_25_P00013700	hcmv-miR-UL36*	155.796	157.309	157.75	154.54	153.597	151.963	152.78	154.603
2890	36	21	2891	0	A_25_P00013702	hcmv-miR-UL36*	169.757	154.54	158.316	157.731	154.981	156.678	158.758	152.025
2891	36	22	2892	0	A_25_P00013700	hcmv-miR-UL36*	152.196	154.018	156.49	152.592	159.828	157.04	157.434	152.025
5806	71	68	5808	0	A_25_P00013700	hcmv-miR-UL36*	155.796	156.787	158.758	158.739	154.981	158.566	154.084	156.49
6083	75	17	6085	0	A_25_P00013702	hcmv-miR-UL36*	154.899	154.54	156.49	151.382	161.778	158.992	154.981	157.497
6876	84	72	6878	0	A_25_P00013703	hcmv-miR-UL36*	155.796	162.032	156.806	161.34	159.386	159.699	158.758	162.662
8082	99	48	8084	0	A_25_P00013702	hcmv-miR-UL36*	156.115	155.862	156.49	157.731	154.981	163.229	159.89	160.457
9621	118	29	9623	0	A_25_P00013700	hcmv-miR-UL36*	157.684	155.421	154.478	153.847	157.75	152.261	156.806	150.212
10655	130	80	10658	0	A_25_P00013701	hcmv-miR-UL36*	155.796	156.787	155.421	172.14	157.75	161.965	158.379	161.653
11322	139	9	11325	0	A_25_P00013703	hcmv-miR-UL36*	162.22	154.981	159.386	154.899	184.925	157.04	160.961	153.847
13077	160	42	13080	0	A_25_P00013702	hcmv-miR-UL36*	155.796	156.787	157.434	156.787	169.52	159.699	156.806	157.497
14060	172	42	14064	0	A_25_P00013701	hcmv-miR-UL36*	158.691	153.095	160.961	158.883	158.379	153.956	153.095	152.905
1006	13	23	1007	0	A_25_P00011724	hcmv-miR-UL70-3p	160.899	165.39	159.89	151.382	161.34	160.832	181.981	174.676
1995	25	28	1996	0	A_25_P00011725	hcmv-miR-UL70-3p	157.684	156.49	153.956	151.382	159.828	156.678	177.83	177.892
3599	44	74	3600	0	A_25_P00011725	hcmv-miR-UL70-3p	159.324	159.809	154.478	159.953	155.862	156.678	179.041	175.898
5838	72	18	5840	0	A_25_P00011724	hcmv-miR-UL70-3p	154.353	156.49	154.899	151.382	160.457	155.843	185.693	178.896
6397	79	3	6399	0	A_25_P00011725	hcmv-miR-UL70-3p	160.899	159.809	152.53	153.847	163.421	162.537	177.303	175.453
7852	96	64	7854	0	A_25_P00011725	hcmv-miR-UL70-3p	158.691	155.421	153.076	158.883	160.457	154.899	174.563	174.676
8859	109	5	8861	0	A_25_P00011724	hcmv-miR-UL70-3p	159.761	158.758	156.49	155.152	161.778	155.843	181.981	179.248
9123	112	23	9125	0	A_25_P00011725	hcmv-miR-UL70-3p	159.324	154.54	157.434	157.922	172.44	158.566	180.801	174.676
9159	112	59	9161	0	A_25_P00011724	hcmv-miR-UL70-3p	163.483	163.229	155.421	159.136	155.862	159.699	182.355	177.189
10337	127	8	10340	0	A_25_P00011725	hcmv-miR-UL70-3p	162.974	156.787	159.386	157.731	160.832	158.992	177.83	173.636
11162	137	13	11165	0	A_25_P00011725	hcmv-miR-UL70-3p	164.286	160.457	157.434	154.54	261.228	152.78	175.97	176.249
11504	141	27	11507	0	A_25_P00011724	hcmv-miR-UL70-3p	160.457	161.465	156.806	156.787	154.54	161.965	184.189	178.338
11577	142	18	11580	0	A_25_P00011725	hcmv-miR-UL70-3p	160.899	156.49	156.49	154.54	156.49	153.095	179.248	175.008
13117	160	82	13120	0	A_25_P00011724	hcmv-miR-UL70-3p	164.979	163.229	160.457	188.251	158.758	157.684	195.576	181.07
13373	164	10	13376	0	A_25_P00011724	hcmv-miR-UL70-3p	163.483	159.809	155.421	154.54	157.434	157.04	191.72	180.801
13391	164	28	13394	0	A_25_P00011724	hcmv-miR-UL70-3p	161.653	159.324	152.53	155.152	159.828	160.832	181.277	181.402
268	4	22	268	0	A_25_P00011876	hcmv-miR-UL70-5p	158.691	156.787	158.758	153.847	157.434	152.261	157.75	154.603
577	8	3	577	0	A_25_P00011877	hcmv-miR-UL70-5p	162.974	155.421	155.421	153.076	160.832	154.415	164.368	152.905
1579	20	22	1580	0	A_25_P00011878	hcmv-miR-UL70-5p	158.129	153.095	156.49	152.592	153.095	154.415	153.095	150.212
2022	25	55	2023	0	A_25_P00011879	hcmv-miR-UL70-5p	153.956	154.981	150.773	154.54	154.54	157.684	149.913	153.847
3532	44	7	3533	0	A_25_P00011879	hcmv-miR-UL70-5p	157.684	155.421	158.758	153.266	156.806	154.899	156.806	155.546
3541	44	16	3542	0	A_25_P00011876	hcmv-miR-UL70-5p	154.899	156.787	156.49	151.382	152.717	154.899	157.75	153.847
6558	80	82	6560	0	A_25_P00011877	hcmv-miR-UL70-5p	157.684	156.49	157.434	161.086	154.037	153.956	157.75	159.511
7699	94	75	7701	0	A_25_P00011878	hcmv-miR-UL70-5p	155.796	152.717	151.65	161.653	156.49	153.095	151.382	151.13
9890	121	52	9892	0	A_25_P00011877	hcmv-miR-UL70-5p	153.956	154.981	161.59	159.953	154.981	153.095	153.095	152.025
12718	156	11	12721	0	A_25_P00011876	hcmv-miR-UL70-5p	156.678	151.317	155.421	156.553	154.981	152.78	154.981	154.084
12788	156	81	12791	0	A_25_P00011879	hcmv-miR-UL70-5p	153.472	152.717	154.899	175.628	155.546	150.275	154.981	155.546
13177	161	60	13180	0	A_25_P00011878	hcmv-miR-UL70-5p	156.115	154.981	153.597	161.34	154.037	161.34	154.603	158.441
13201	162	2	13204	0	A_25_P00011876	hcmv-miR-UL70-5p	163.483	151.317	154.478	155.152	173.254	152.261	164.916	155.546
13446	165	1	13449	0	A_25_P00011877	hcmv-miR-UL70-5p	164.979	155.862	157.434	154.899	157.75	151.963	159.89	161.653
14032	172	14	14036	0	A_25_P00011879	hcmv-miR-UL70-5p	155.796	158.758	154.899	155.152	155.862	154.899	154.981	152.261
14999	183	80	15004	0	A_25_P00011878	hcmv-miR-UL70-5p	159.324	152.717	156.49	216.669	155.862	156.678	156.806	157.497
921	12	19	921	0	A_25_P00011842	hcmv-miR-US25-1	155.796	159.809	156.49	153.266	155.546	158.566	156.806	152.905
977	12	76	978	0	A_25_P00011840	hcmv-miR-US25-1	158.691	159.809	152.53	156.178	152.717	153.956	152.261	157.497
2335	29	40	2336	0	A_25_P00011840	hcmv-miR-US25-1	153.076	155.862	153.076	154.54	151.317	154.415	156.49	156.931
2657	33	34	2658	0	A_25_P00011843	hcmv-miR-US25-1	153.076	153.095	153.597	152.592	162.662	158.566	154.603	154.084
4234	52	53	4235	0	A_25_P00011842	hcmv-miR-US25-1	149.569	153.095	158.316	155.152	155.862	164.349	152.261	153.203
4660	57	69	4661	0	A_25_P00011843	hcmv-miR-US25-1	156.678	153.095	159.386	157.122	155.546	157.04	154.981	155.09
5527	68	34	5528	0	A_25_P00011841	hcmv-miR-US25-1	154.899	152.717	156.49	155.152	160.832	152.78	154.981	151.382
7155	88	23	7157	0	A_25_P00011841	hcmv-miR-US25-1	158.691	152.261	153.076	155.152	156.49	157.04	154.084	155.546
7537	92	77	7539	0	A_25_P00011840	hcmv-miR-US25-1	164.979	158.758	159.386	161.086	153.597	158.566	155.862	158.441
11525	141	48	11528	0	A_25_P00011841	hcmv-miR-US25-1	155.796	159.809	153.956	156.553	158.758	154.899	157.75	156.49
11951	146	64	11954	0	A_25_P00011843	hcmv-miR-US25-1	155.796	151.317	156.49	157.497	154.037	155.234	156.806	159.511
12129	148	78	12132	0	A_25_P00011843	hcmv-miR-US25-1	156.115	154.54	155.421	168.171	154.981	154.899	156.49	159.511
13680	167	72	13684	0	A_25_P00011842	hcmv-miR-US25-1	155.796	156.49	154.899	171.758	152.717	158.992	153.095	154.084
14381	176	35	14385	0	A_25_P00011840	hcmv-miR-US25-1	153.076	158.316	153.956	154.54	155.546	155.843	155.546	152.905
14883	182	45	14887	0	A_25_P00011841	hcmv-miR-US25-1	158.691	155.862	158.316	156.178	157.75	153.095	153.66	157.497
15048	184	47	15053	0	A_25_P00011842	hcmv-miR-US25-1	155.796	155.421	153.597	158.739	153.597	155.843	153.095	157.497
1079	14	14	1080	0	A_25_P00013704	hcmv-miR-US25-1*	153.956	154.981	156.49	153.847	154.981	154.899	156.806	154.603
2461	31	2	2462	0	A_25_P00013707	hcmv-miR-US25-1*	158.691	158.316	159.386	153.076	155.862	156.115	161.653	155.546
2546	32	5	2547	0	A_25_P00013706	hcmv-miR-US25-1*	159.761	156.787	156.49	153.076	159.828	154.415	160.961	156.49
4616	57	25	4617	0	A_25_P00013706	hcmv-miR-US25-1*	152.342	156.787	157.434	154.54	155.862	153.095	158.758	157.497
5063	62	62	5064	0	A_25_P00013707	hcmv-miR-US25-1*	156.678	155.421	156.49	157.731	154.981	156.678	154.084	156.931
5207	64	42	5208	0	A_25_P00013704	hcmv-miR-US25-1*	155.152	157.731	153.956	156.553	373.961	156.115	154.084	156.931
5221	64	56	5222	0	A_25_P00013707	hcmv-miR-US25-1*	151.317	154.018	157.434	152.215	154.981	158.566	151.382	152.905
5229	64	64	5230	0	A_25_P00013705	hcmv-miR-US25-1*	156.678	151.317	154.478	157.122	156.806	152.261	152.261	155.546
7078	87	28	7080	0	A_25_P00013705	hcmv-miR-US25-1*	155.796	154.018	154.478	156.553	156.49	158.992	156.49	152.025
8195	100	79	8197	0	A_25_P00013707	hcmv-miR-US25-1*	162.22	154.018	154.478	161.965	154.54	155.843	154.084	159.511
9764	120	8	9766	0	A_25_P00013706	hcmv-miR-US25-1*	159.761	154.018	156.49	156.553	155.546	154.899	157.75	154.084
10328	126	81	10331	0	A_25_P00013704	hcmv-miR-US25-1*	155.796	155.862	155.421	164.368	150.464	156.678	153.095	163.639
10710	131	53	10713	0	A_25_P00013704	hcmv-miR-US25-1*	153.956	153.597	159.386	155.152	151.65	156.678	154.084	156.49
11264	138	33	11267	0	A_25_P00013705	hcmv-miR-US25-1*	156.115	155.421	156.806	152.592	156.806	156.678	157.75	154.603
13461	165	16	13464	0	A_25_P00013706	hcmv-miR-US25-1*	154.899	155.862	153.076	153.847	157.75	155.843	154.603	153.847
14003	171	67	14007	0	A_25_P00013705	hcmv-miR-US25-1*	155.796	156.787	153.956	163.084	156.806	157.985	156.806	154.603
735	9	79	735	0	A_25_P00011729	hcmv-miR-US25-2-3p	152.196	157.731	152.53	155.152	157.75	153.095	154.084	156.49
1012	13	29	1013	0	A_25_P00011730	hcmv-miR-US25-2-3p	151.317	153.095	154.478	151.382	151.65	150.629	152.78	152.905
2232	28	19	2233	0	A_25_P00011729	hcmv-miR-US25-2-3p	153.076	154.018	154.478	153.076	153.095	153.597	156.49	154.603
2590	32	49	2591	0	A_25_P00011729	hcmv-miR-US25-2-3p	157.122	155.862	153.956	151.382	155.862	153.956	153.095	151.382
2739	34	34	2740	0	A_25_P00011728	hcmv-miR-US25-2-3p	9.51293	152.261	151.65	153.266	154.981	154.415	9.37956	154.603
3230	40	33	3231	0	A_25_P00011730	hcmv-miR-US25-2-3p	150.32	151.65	152.53	153.076	151.317	154.899	152.78	155.546
3768	46	79	3769	0	A_25_P00011728	hcmv-miR-US25-2-3p	155.796	156.787	150.773	153.847	153.095	149.265	151.382	156.49
4035	50	18	4036	0	A_25_P00011728	hcmv-miR-US25-2-3p	155.796	152.717	151.317	151.084	148.927	150.275	151.021	153.847
4703	58	30	4704	0	A_25_P00011730	hcmv-miR-US25-2-3p	152.196	154.018	151.65	152.215	155.862	156.678	154.603	156.49
6204	76	56	6206	0	A_25_P00011730	hcmv-miR-US25-2-3p	151.588	156.49	153.956	155.152	156.806	150.275	152.261	150.212
6309	77	79	6311	0	A_25_P00011728	hcmv-miR-US25-2-3p	152.196	153.095	151.65	159.699	156.806	154.415	156.806	155.546
7702	94	78	7704	0	A_25_P00011729	hcmv-miR-US25-2-3p	154.899	153.095	155.421	161.34	155.546	155.843	151.382	156.49
7926	97	56	7928	0	A_25_P00011730	hcmv-miR-US25-2-3p	154.899	157.731	151.65	155.862	156.49	155.234	154.084	156.49
10204	125	39	10207	0	A_25_P00011729	hcmv-miR-US25-2-3p	149.569	4.89943	156.49	153.847	153.597	151.13	154.981	154.603
11846	145	41	11849	0	A_25_P00011728	hcmv-miR-US25-2-3p	150.711	152.717	154.899	151.838	154.037	158.566	154.084	152.025
13865	170	11	13869	0	A_25_P00011728	hcmv-miR-US25-2-3p	152.196	151.317	153.956	153.847	154.981	151.444	155.546	154.603
1791	22	70	1792	0	A_25_P00011862	hcmv-miR-US25-2-5p	154.899	154.018	153.076	157.497	157.75	159.699	152.261	153.847
2373	29	78	2374	0	A_25_P00011862	hcmv-miR-US25-2-5p	155.796	156.49	152.196	155.862	154.037	154.899	150.509	157.875
2562	32	21	2563	0	A_25_P00011860	hcmv-miR-US25-2-5p	152.196	154.981	154.899	153.847	151.317	153.956	154.084	152.261
4100	51	1	4101	0	A_25_P00011863	hcmv-miR-US25-2-5p	160.457	153.095	155.862	155.152	154.037	154.899	160.961	156.49
4339	53	76	4340	0	A_25_P00011861	hcmv-miR-US25-2-5p	153.076	156.787	159.89	160.457	155.862	160.832	154.084	156.49
5340	66	11	5341	0	A_25_P00011863	hcmv-miR-US25-2-5p	157.684	155.862	152.196	152.592	155.546	154.899	154.084	153.847
5874	72	54	5876	0	A_25_P00011861	hcmv-miR-US25-2-5p	153.076	152.717	154.899	156.178	155.546	155.234	154.981	156.49
6580	81	22	6582	0	A_25_P00011863	hcmv-miR-US25-2-5p	153.076	153.597	156.49	155.546	156.806	157.684	150.509	153.847
7881	97	11	7883	0	A_25_P00011863	hcmv-miR-US25-2-5p	154.899	154.018	153.597	151.838	151.317	154.899	154.603	154.603
9612	118	20	9614	0	A_25_P00011862	hcmv-miR-US25-2-5p	158.129	154.018	154.899	155.546	170.595	157.684	156.806	153.203
13308	163	27	13311	0	A_25_P00011862	hcmv-miR-US25-2-5p	159.761	153.095	156.49	155.152	154.037	155.843	154.084	160.457
14614	179	22	14618	0	A_25_P00011861	hcmv-miR-US25-2-5p	155.796	156.787	156.806	156.787	151.317	153.956	160.457	160.457
14686	180	12	14690	0	A_25_P00011860	hcmv-miR-US25-2-5p	158.129	156.787	161.59	157.122	155.862	156.678	155.862	157.497
14849	182	11	14853	0	A_25_P00011860	hcmv-miR-US25-2-5p	157.122	158.316	153.956	155.862	156.49	149.965	156.806	153.847
15382	188	53	15387	0	A_25_P00011861	hcmv-miR-US25-2-5p	155.796	158.316	156.49	161.965	159.386	155.843	159.89	153.847
15709	192	52	15714	0	A_25_P00011860	hcmv-miR-US25-2-5p	162.22	159.809	158.316	160.832	157.75	160.082	156.806	161.653
1463	18	70	1464	0	A_25_P00013698	hcmv-miR-US33-3p	152.196	159.809	155.421	151.838	156.49	159.699	152.261	156.49
2434	30	57	2435	0	A_25_P00013699	hcmv-miR-US33-3p	156.678	160.832	155.421	154.54	152.261	168.571	156.806	158.441
3540	44	15	3541	0	A_25_P00013697	hcmv-miR-US33-3p	156.115	154.54	159.386	154.54	155.862	154.899	154.603	152.905
4322	53	59	4323	0	A_25_P00013696	hcmv-miR-US33-3p	155.152	156.49	155.421	157.922	154.037	153.956	155.862	156.49
4450	55	23	4451	0	A_25_P00013697	hcmv-miR-US33-3p	155.796	154.018	154.899	151.084	158.758	153.095	157.434	153.847
6085	75	19	6087	0	A_25_P00013698	hcmv-miR-US33-3p	157.684	152.261	154.478	153.847	158.758	152.78	158.379	155.546
8489	104	45	8491	0	A_25_P00013696	hcmv-miR-US33-3p	154.899	152.717	157.75	153.076	154.037	155.843	160.961	154.603
9302	114	38	9304	0	A_25_P00013698	hcmv-miR-US33-3p	154.899	158.316	159.89	157.922	158.758	155.843	159.386	160.457
10475	128	64	10478	0	A_25_P00013699	hcmv-miR-US33-3p	156.678	157.731	160.457	161.34	159.386	157.684	158.758	159.511
12308	151	11	12311	0	A_25_P00013696	hcmv-miR-US33-3p	159.761	155.862	159.386	156.553	155.862	155.234	157.75	154.603
12856	157	67	12859	0	A_25_P00013697	hcmv-miR-US33-3p	156.678	157.731	159.386	163.844	154.981	154.415	160.457	156.931
13147	161	30	13150	0	A_25_P00013699	hcmv-miR-US33-3p	159.324	157.731	152.53	157.122	152.261	156.678	158.758	158.883
15058	184	57	15063	0	A_25_P00013699	hcmv-miR-US33-3p	157.684	155.421	155.421	160.961	156.806	155.843	160.457	156.49
15067	184	66	15072	0	A_25_P00013696	hcmv-miR-US33-3p	158.691	155.862	152.53	163.421	156.49	151.963	160.961	154.603
15110	185	27	15115	0	A_25_P00013697	hcmv-miR-US33-3p	158.691	157.731	154.478	155.546	154.981	157.684	156.806	161.024
15192	186	27	15197	0	A_25_P00013698	hcmv-miR-US33-3p	153.956	160.832	152.53	153.847	155.862	153.095	155.862	154.603
911	12	9	911	0	A_25_P00011751	hcmv-miR-US33-5p	160.899	157.731	155.421	156.553	158.379	153.956	164.916	163.639
1032	13	49	1033	0	A_25_P00011751	hcmv-miR-US33-5p	154.899	158.758	154.478	155.862	165.171	161.965	157.75	160.457
2937	36	68	2938	0	A_25_P00014733	hcmv-miR-US33-5p	159.761	157.309	159.386	157.122	158.758	161.965	162.157	157.497
3191	39	76	3192	0	A_25_P00014733	hcmv-miR-US33-5p	160.899	157.731	155.421	159.699	161.34	157.04	159.89	161.653
3242	40	45	3243	0	A_25_P00011749	hcmv-miR-US33-5p	154.353	160.832	160.457	157.922	161.34	163.733	156.806	163.639
3400	42	39	3401	0	A_25_P00014733	hcmv-miR-US33-5p	157.684	152.717	155.421	157.497	160.832	159.699	160.961	159.511
5216	64	51	5217	0	A_25_P00014733	hcmv-miR-US33-5p	157.122	156.49	154.899	158.316	156.49	157.684	155.862	159.89
5549	68	56	5550	0	A_25_P00011750	hcmv-miR-US33-5p	151.317	164.286	155.421	156.553	157.75	163.229	155.862	159.511
7389	91	11	7391	0	A_25_P00011749	hcmv-miR-US33-5p	164.979	157.731	159.386	156.178	162.662	157.684	158.758	159.511
7562	93	20	7564	0	A_25_P00011750	hcmv-miR-US33-5p	156.115	163.229	159.386	157.122	155.546	155.234	160.457	165.801
7878	97	8	7880	0	A_25_P00011751	hcmv-miR-US33-5p	160.457	153.095	158.758	156.178	157.434	157.684	162.157	160.457
7959	98	7	7961	0	A_25_P00011750	hcmv-miR-US33-5p	159.761	155.421	158.316	154.084	158.379	157.985	160.457	157.497
9011	110	75	9013	0	A_25_P00011749	hcmv-miR-US33-5p	158.691	156.787	159.386	165.864	156.49	162.537	160.961	165.296
10440	128	29	10443	0	A_25_P00011749	hcmv-miR-US33-5p	155.152	151.65	161.59	157.497	161.778	156.678	162.662	165.801
10563	129	70	10566	0	A_25_P00011751	hcmv-miR-US33-5p	158.691	159.324	157.434	161.965	159.828	159.699	158.758	160.457
14058	172	40	14062	0	A_25_P00011750	hcmv-miR-US33-5p	155.152	160.457	163.483	155.862	160.832	161.34	158.758	157.497
836	11	16	836	0	A_25_P00011703	hcmv-miR-US4	160.457	152.717	158.316	152.215	157.434	153.095	159.89	153.203
1918	24	33	1919	0	A_25_P00011701	hcmv-miR-US4	160.899	157.731	160.457	154.54	154.981	165.551	162.157	163.229
2329	29	34	2330	0	A_25_P00011702	hcmv-miR-US4	153.472	154.018	158.316	153.847	187.304	157.985	156.806	163.639
2514	31	55	2515	0	A_25_P00011703	hcmv-miR-US4	153.076	159.324	155.421	153.847	153.597	155.843	154.084	160.457
3944	49	9	3945	0	A_25_P00011700	hcmv-miR-US4	152.196	152.717	153.956	156.787	156.806	152.261	159.89	159.511
4550	56	41	4551	0	A_25_P00011700	hcmv-miR-US4	155.152	155.862	155.421	152.215	154.981	163.229	160.961	155.546
4838	60	1	4839	0	A_25_P00011702	hcmv-miR-US4	164.979	160.832	155.421	155.546	159.828	153.095	161.653	162.662
5634	69	59	5635	0	A_25_P00011702	hcmv-miR-US4	159.761	156.787	159.386	155.862	152.261	156.678	160.961	163.229
6559	81	1	6561	0	A_25_P00011700	hcmv-miR-US4	156.678	154.981	156.49	156.553	159.828	155.843	167.366	159.511
6750	83	28	6752	0	A_25_P00011703	hcmv-miR-US4	155.796	159.809	155.421	156.178	155.862	152.261	160.961	155.862
8629	106	21	8631	0	A_25_P00011701	hcmv-miR-US4	158.691	156.787	158.316	153.847	157.75	160.832	165.359	162.662
9222	113	40	9224	0	A_25_P00011702	hcmv-miR-US4	154.899	156.787	158.758	158.739	159.828	158.566	157.75	164.618
10575	129	82	10578	0	A_25_P00011701	hcmv-miR-US4	159.761	159.324	156.49	173.11	155.862	159.699	162.157	163.639
11546	141	69	11549	0	A_25_P00011700	hcmv-miR-US4	156.678	157.731	157.434	163.844	154.981	154.415	163.339	162.662
11778	144	55	11781	0	A_25_P00011703	hcmv-miR-US4	156.678	154.981	155.862	156.553	154.981	153.095	157.75	163.639
11985	147	16	11988	0	A_25_P00011701	hcmv-miR-US4	160.899	155.421	159.386	153.847	158.758	156.678	155.862	158.883
150	2	68	150	0	A_25_P00011672	hcmv-miR-US5-1	157.684	156.787	154.478	154.54	157.75	156.678	156.806	156.49
729	9	73	729	0	A_25_P00011672	hcmv-miR-US5-1	158.129	157.309	155.862	154.084	160.832	153.956	155.862	152.905
1046	13	63	1047	0	A_25_P00011675	hcmv-miR-US5-1	150.32	150.383	153.597	153.076	152.261	151.444	153.66	152.025
1805	23	2	1806	0	A_25_P00011672	hcmv-miR-US5-1	153.956	155.862	154.478	149.87	153.095	153.956	162.157	152.261
1919	24	34	1920	0	A_25_P00011673	hcmv-miR-US5-1	157.122	157.731	154.899	153.076	157.434	154.899	153.66	156.49
3390	42	29	3391	0	A_25_P00011675	hcmv-miR-US5-1	153.956	155.862	154.899	153.076	153.597	154.415	157.434	153.203
3544	44	19	3545	0	A_25_P00011673	hcmv-miR-US5-1	155.796	154.018	151.65	155.152	155.862	153.956	156.806	154.084
5264	65	17	5265	0	A_25_P00011672	hcmv-miR-US5-1	154.353	152.717	152.53	155.862	159.386	155.843	156.806	155.546
6302	77	72	6304	0	A_25_P00011673	hcmv-miR-US5-1	160.899	156.787	156.49	159.699	156.806	157.684	153.66	155.546
6924	85	38	6926	0	A_25_P00011674	hcmv-miR-US5-1	155.796	154.981	152.196	155.862	155.862	160.832	156.806	154.603
11528	141	51	11531	0	A_25_P00011675	hcmv-miR-US5-1	153.076	154.54	157.434	158.883	154.54	155.843	154.981	152.025
11986	147	17	11989	0	A_25_P00011674	hcmv-miR-US5-1	154.899	150.383	154.899	154.899	153.095	153.095	154.981	158.883
12018	147	49	12021	0	A_25_P00011674	hcmv-miR-US5-1	153.076	153.095	154.478	156.553	152.261	153.956	152.261	150.212
13074	160	39	13077	0	A_25_P00011675	hcmv-miR-US5-1	155.796	154.018	155.421	158.316	152.261	154.899	154.084	154.603
13855	170	1	13859	0	A_25_P00011673	hcmv-miR-US5-1	164.979	155.862	155.862	157.122	162.662	152.78	157.75	157.497
14806	181	50	14810	0	A_25_P00011674	hcmv-miR-US5-1	159.324	153.597	152.53	161.086	154.54	151.963	155.862	153.847
234	3	70	234	0	A_25_P00011803	hcmv-miR-US5-2	155.796	154.981	149.569	153.076	151.317	152.78	152.261	156.931
244	3	80	244	0	A_25_P00011802	hcmv-miR-US5-2	154.899	155.862	152.196	155.152	156.806	154.899	157.75	157.497
819	10	81	819	0	A_25_P00011800	hcmv-miR-US5-2	155.152	152.261	153.597	153.847	150.464	155.843	153.095	155.546
903	12	1	903	0	A_25_P00011800	hcmv-miR-US5-2	159.761	151.317	151.65	151.382	151.65	157.684	161.653	152.905
1389	17	78	1390	0	A_25_P00011803	hcmv-miR-US5-2	157.122	152.261	153.076	154.899	157.434	154.415	154.981	153.847
1673	21	34	1674	0	A_25_P00011802	hcmv-miR-US5-2	153.472	151.65	154.899	153.847	153.095	158.992	156.806	151.13
3623	45	16	3624	0	A_25_P00011803	hcmv-miR-US5-2	151.588	153.095	150.773	156.178	156.806	153.597	153.095	152.025
5518	68	25	5519	0	A_25_P00011800	hcmv-miR-US5-2	153.956	153.095	154.478	150.629	156.806	153.956	154.084	156.49
10867	133	46	10870	0	A_25_P00011801	hcmv-miR-US5-2	156.678	155.862	151.317	157.122	154.981	153.956	152.261	155.09
11487	141	10	11490	0	A_25_P00011802	hcmv-miR-US5-2	154.899	158.758	154.478	154.54	171.511	152.78	157.75	149.174
11779	144	56	11782	0	A_25_P00011800	hcmv-miR-US5-2	157.684	153.597	156.49	155.862	157.75	155.843	154.603	154.603
13115	160	80	13118	0	A_25_P00011801	hcmv-miR-US5-2	157.684	155.421	153.956	187.179	152.717	151.444	157.434	157.875
13457	165	12	13460	0	A_25_P00011801	hcmv-miR-US5-2	157.684	156.49	155.421	155.862	154.981	153.597	155.862	155.09
14741	180	67	14745	0	A_25_P00011803	hcmv-miR-US5-2	153.956	152.261	154.478	166.355	154.54	153.095	152.78	153.847
14990	183	71	14995	0	A_25_P00011801	hcmv-miR-US5-2	155.796	155.862	155.421	172.634	151.317	153.597	153.66	155.546
15141	185	58	15146	0	A_25_P00011802	hcmv-miR-US5-2	153.956	154.018	154.899	162.287	153.095	155.843	156.806	158.883
1387	17	76	1388	0	A_25_P00013824	hiv1-miR-H1	158.691	154.981	160.961	160.457	160.832	160.082	170.201	172.985
1548	19	73	1549	0	A_25_P00013824	hiv1-miR-H1	156.678	157.731	160.457	158.739	155.862	158.566	166.86	176.249
1565	20	8	1566	0	A_25_P00013825	hiv1-miR-H1	167.559	167.747	157.75	159.136	173.254	182.49	192.267	180.346
2446	30	69	2447	0	A_25_P00013824	hiv1-miR-H1	159.761	160.457	155.862	157.122	161.778	161.965	172.603	172.265
2717	34	12	2718	0	A_25_P00013825	hiv1-miR-H1	162.22	162.032	165.296	158.739	164.286	180.749	196.554	179.952
3966	49	31	3967	0	A_25_P00013825	hiv1-miR-H1	162.974	164.286	164.916	160.961	175.008	179.248	193.058	182.749
3968	49	33	3969	0	A_25_P00013824	hiv1-miR-H1	158.129	162.032	161.59	158.739	166.355	164.349	173.254	176.807
4204	52	23	4205	0	A_25_P00013825	hiv1-miR-H1	159.761	165.39	165.296	157.731	173.254	178.865	191.72	186.234
4542	56	33	4543	0	A_25_P00013824	hiv1-miR-H1	156.115	152.717	156.806	156.178	161.778	159.699	171.357	174.676
4926	61	7	4927	0	A_25_P00013825	hiv1-miR-H1	175.628	162.032	168.171	157.731	174.037	175.008	195.576	185.782
8310	102	30	8312	0	A_25_P00013825	hiv1-miR-H1	167.559	163.229	165.296	160.269	178.482	176.807	188.106	184.874
11226	137	77	11229	0	A_25_P00013824	hiv1-miR-H1	157.122	156.787	159.89	173.254	161.34	164.349	173.254	174.331
13576	166	49	13579	0	A_25_P00013824	hiv1-miR-H1	159.761	157.731	160.457	159.136	166.86	162.537	173.636	175.453
13654	167	46	13658	0	A_25_P00013825	hiv1-miR-H1	168.239	159.809	158.316	162.537	175.008	179.248	186.462	186.65
14891	182	53	14895	0	A_25_P00013824	hiv1-miR-H1	154.353	159.809	162.157	161.086	160.832	161.34	177.51	173.636
14985	183	66	14990	0	A_25_P00013825	hiv1-miR-H1	169.323	164.916	166.355	169.251	175.578	168.571	183.454	181.981
1191	15	44	1192	0	A_25_P00013820	hiv1-miR-N367	162.974	154.018	157.434	151.382	158.379	159.699	153.66	154.603
2607	32	66	2608	0	A_25_P00013821	hiv1-miR-N367	162.22	153.095	159.386	158.316	157.434	158.566	156.49	154.084
4193	52	12	4194	0	A_25_P00013823	hiv1-miR-N367	160.899	157.309	157.75	151.382	154.037	152.261	164.368	156.49
4217	52	36	4218	0	A_25_P00013822	hiv1-miR-N367	153.076	155.421	157.75	155.862	157.75	156.678	157.434	157.497
4338	53	75	4339	0	A_25_P00013823	hiv1-miR-N367	157.684	160.832	160.457	158.739	156.806	156.678	154.981	155.546
6677	82	37	6679	0	A_25_P00013822	hiv1-miR-N367	157.684	155.421	156.806	153.847	168.171	161.965	154.981	156.49
7224	89	10	7226	0	A_25_P00013823	hiv1-miR-N367	157.684	153.597	155.421	157.122	157.75	156.678	158.758	158.441
9635	118	43	9637	0	A_25_P00013822	hiv1-miR-N367	154.899	154.981	158.316	156.787	158.758	156.678	155.862	158.441
11431	140	36	11434	0	A_25_P00013821	hiv1-miR-N367	153.076	156.49	156.49	156.787	156.806	157.684	156.806	155.09
12051	147	82	12054	0	A_25_P00013820	hiv1-miR-N367	156.678	157.731	159.386	179.061	155.546	154.899	154.603	164.286
13168	161	51	13171	0	A_25_P00013820	hiv1-miR-N367	155.796	154.981	156.49	159.386	155.862	160.832	159.89	157.497
13568	166	41	13571	0	A_25_P00013820	hiv1-miR-N367	156.678	152.717	159.386	160.457	155.546	154.415	158.758	155.546
13572	166	45	13575	0	A_25_P00013822	hiv1-miR-N367	152.342	156.49	153.597	158.883	156.806	164.979	157.75	157.497
14094	172	76	14098	0	A_25_P00013821	hiv1-miR-N367	153.956	154.018	162.599	197.089	153.597	159.699	153.095	161.653
14376	176	30	14380	0	A_25_P00013821	hiv1-miR-N367	159.761	155.862	153.597	158.316	158.379	152.78	152.261	157.875
14827	181	71	14831	0	A_25_P00013823	hiv1-miR-N367	160.899	154.981	160.961	177.572	156.49	152.261	149.913	157.875
1663	21	24	1664	0	A_25_P00015282	hiv1-miR-TAR-3p	157.684	156.49	154.899	156.553	158.758	154.899	157.75	156.49
2246	28	33	2247	0	A_25_P00015283	hiv1-miR-TAR-3p	160.899	159.809	159.386	155.152	158.758	158.566	155.862	155.546
2425	30	48	2426	0	A_25_P00015282	hiv1-miR-TAR-3p	158.691	162.032	155.421	155.862	156.806	161.34	160.961	158.441
2597	32	56	2598	0	A_25_P00015283	hiv1-miR-TAR-3p	157.684	154.981	160.457	158.739	162.157	163.229	156.806	159.511
3381	42	20	3382	0	A_25_P00015282	hiv1-miR-TAR-3p	156.115	157.731	160.961	153.847	159.386	159.699	154.981	163.639
4547	56	38	4548	0	A_25_P00015283	hiv1-miR-TAR-3p	174.563	155.421	160.457	155.862	159.386	161.965	160.457	161.653
6253	77	23	6255	0	A_25_P00015283	hiv1-miR-TAR-3p	151.317	160.832	156.806	154.54	153.095	158.566	157.75	157.497
6662	82	22	6664	0	A_25_P00015282	hiv1-miR-TAR-3p	151.317	150.773	156.806	157.731	160.457	158.992	159.89	157.497
6779	83	57	6781	0	A_25_P00015283	hiv1-miR-TAR-3p	154.899	157.731	159.89	157.731	158.758	161.965	157.75	156.931
7309	90	13	7311	0	A_25_P00015282	hiv1-miR-TAR-3p	159.761	161.465	156.49	156.178	163.421	157.684	158.758	159.89
7741	95	35	7743	0	A_25_P00015283	hiv1-miR-TAR-3p	158.691	160.832	160.961	156.787	159.828	157.04	159.89	164.286
8240	101	42	8242	0	A_25_P00015282	hiv1-miR-TAR-3p	154.899	158.758	160.961	158.739	156.806	162.537	157.75	158.883
9966	122	46	9968	0	A_25_P00015283	hiv1-miR-TAR-3p	161.653	162.032	163.166	159.699	159.828	163.229	160.961	163.639
11746	144	23	11749	0	A_25_P00015282	hiv1-miR-TAR-3p	157.684	162.032	159.89	156.787	160.832	162.537	162.157	163.639
13663	167	55	13667	0	A_25_P00015282	hiv1-miR-TAR-3p	159.761	159.324	154.478	161.086	156.806	161.965	160.961	158.441
13670	167	62	13674	0	A_25_P00015283	hiv1-miR-TAR-3p	163.483	162.63	159.89	161.653	158.758	157.04	159.386	160.457
606	8	32	606	0	A_25_P00015281	hiv1-miR-TAR-5p	153.956	153.597	155.862	152.215	155.862	159.699	157.434	150.212
2809	35	22	2810	0	A_25_P00015280	hiv1-miR-TAR-5p	155.152	155.862	157.434	152.592	154.037	157.04	153.095	151.13
4451	55	24	4452	0	A_25_P00015281	hiv1-miR-TAR-5p	152.196	155.862	158.316	153.076	154.037	153.956	156.49	155.546
5121	63	38	5122	0	A_25_P00015280	hiv1-miR-TAR-5p	151.588	155.862	151.317	153.847	156.806	154.415	157.434	152.261
5542	68	49	5543	0	A_25_P00015281	hiv1-miR-TAR-5p	153.956	153.095	152.196	157.731	154.981	156.115	157.434	152.025
6614	81	56	6616	0	A_25_P00015281	hiv1-miR-TAR-5p	152.196	153.095	152.53	154.54	152.717	154.415	151.382	153.203
7545	93	3	7547	0	A_25_P00015280	hiv1-miR-TAR-5p	156.678	154.981	155.421	153.266	153.095	157.684	155.862	154.603
7570	93	28	7572	0	A_25_P00015281	hiv1-miR-TAR-5p	155.152	151.65	152.53	151.382	296.978	156.115	152.261	150.212
8011	98	59	8013	0	A_25_P00015280	hiv1-miR-TAR-5p	153.956	154.018	154.478	156.787	153.095	157.04	155.862	155.546
8854	108	82	8856	0	A_25_P00015281	hiv1-miR-TAR-5p	157.684	155.862	159.386	169.251	158.758	160.832	157.75	160.457
12316	151	19	12319	0	A_25_P00015280	hiv1-miR-TAR-5p	156.678	154.54	153.956	155.862	156.49	157.04	155.546	152.905
12838	157	49	12841	0	A_25_P00015280	hiv1-miR-TAR-5p	153.076	156.787	155.862	158.316	152.261	152.261	156.806	155.546
13182	161	65	13185	0	A_25_P00015280	hiv1-miR-TAR-5p	153.472	154.981	155.421	159.699	156.806	154.415	153.66	156.931
13501	165	56	13504	0	A_25_P00015280	hiv1-miR-TAR-5p	157.684	155.862	154.899	159.953	150.464	154.899	154.981	153.847
14485	177	57	14489	0	A_25_P00015281	hiv1-miR-TAR-5p	156.115	152.717	157.434	160.457	149.537	154.415	155.862	157.497
15552	190	59	15557	0	A_25_P00015281	hiv1-miR-TAR-5p	158.691	151.65	155.862	166.162	154.981	156.678	157.75	155.862
429	6	19	429	0	A_25_P00011584	hsa-let-7a	3514.31	3324.6	2386.03	2386.03	1436.7	1616.88	1099.7	1193.62
2148	27	17	2149	0	A_25_P00010086	hsa-let-7a	1156.15	965.561	841.377	874.094	589.635	646.205	440.732	474.047
3189	39	74	3190	0	A_25_P00011584	hsa-let-7a	3403.96	3054.73	2301.7	2266.26	1484.95	1661.6	1108.52	1211.66
5802	71	64	5804	0	A_25_P00011584	hsa-let-7a	3031.53	3403.96	2359.21	2359.21	1401.42	1672.21	1122.35	1148.98
6197	76	49	6199	0	A_25_P00010086	hsa-let-7a	714.394	929.736	862.747	855.243	571.742	640.966	423.208	457.405
7789	96	1	7791	0	A_25_P00010086	hsa-let-7a	1059.41	935.406	828.463	881.001	574.748	627.859	414.89	455.749
8280	101	82	8282	0	A_25_P00011584	hsa-let-7a	4057.53	3358.15	2266.26	2185.26	1366.16	1589.31	1089.69	1116.43
8971	110	35	8973	0	A_25_P00010086	hsa-let-7a	587.96	938.618	865.315	867.406	592.922	627.859	434.004	478.608
9389	115	43	9391	0	A_25_P00011584	hsa-let-7a	746.309	3844.24	3081.7	2558.05	1616.88	1749.8	1300.88	1346.62
11009	135	24	11012	0	A_25_P00010086	hsa-let-7a	1068.96	953.989	820.118	881.001	578.251	633.244	436.111	460.778
11742	144	19	11745	0	A_25_P00010086	hsa-let-7a	1064.09	912.634	855.243	862.747	568.457	617.834	446.417	479.366
11834	145	29	11837	0	A_25_P00010086	hsa-let-7a	1037.04	979.815	846.62	859.06	585.161	617.834	439.702	484.428
13413	164	50	13416	0	A_25_P00011584	hsa-let-7a	3787.61	3514.31	2448.15	2423	1564.83	1688.76	1156.15	1248.85
13569	166	42	13572	0	A_25_P00011584	hsa-let-7a	3324.6	3787.61	2558.05	2448.15	1564.83	1717.55	1225.94	1259.23
13935	170	81	13939	0	A_25_P00011584	hsa-let-7a	3741	3031.53	2185.26	2218.06	1442.95	1603.38	1076.24	1128.29
14400	176	54	14404	0	A_25_P00010086	hsa-let-7a	1122.35	888.777	828.463	843.982	574.748	601.052	425.674	481.326
637	8	63	637	0	A_25_P00013114	hsa-let-7a*	159.761	163.229	153.597	154.54	157.434	160.082	155.862	156.49
2094	26	45	2095	0	A_25_P00013112	hsa-let-7a*	158.129	162.032	155.862	151.382	159.828	165.551	154.981	155.862
4381	54	36	4382	0	A_25_P00013115	hsa-let-7a*	155.796	164.916	161.59	158.316	162.157	160.832	158.758	157.497
4401	54	56	4402	0	A_25_P00013114	hsa-let-7a*	153.956	156.49	159.386	159.386	158.758	164.349	157.434	156.49
4738	58	65	4739	0	A_25_P00013112	hsa-let-7a*	155.796	162.032	157.434	157.731	159.828	159.699	159.386	156.49
6544	80	68	6546	0	A_25_P00013113	hsa-let-7a*	162.974	157.731	160.457	159.953	160.832	155.843	155.862	156.49
7462	92	2	7464	0	A_25_P00013113	hsa-let-7a*	163.483	156.49	159.386	157.497	159.386	155.234	158.379	158.441
9803	120	47	9805	0	A_25_P00013114	hsa-let-7a*	155.152	158.316	159.386	157.922	159.828	159.699	155.862	157.497
10510	129	17	10513	0	A_25_P00013115	hsa-let-7a*	166.181	165.39	160.961	157.122	162.157	157.684	163.339	162.662
12332	151	35	12335	0	A_25_P00013113	hsa-let-7a*	158.129	154.981	155.421	159.699	157.75	153.956	159.89	155.09
12536	153	75	12539	0	A_25_P00013112	hsa-let-7a*	158.691	159.324	158.316	171.17	154.981	156.115	157.75	161.653
13101	160	66	13104	0	A_25_P00013112	hsa-let-7a*	156.678	156.787	156.49	168.171	158.758	157.04	156.806	162.157
13194	161	77	13197	0	A_25_P00013115	hsa-let-7a*	166.181	166.86	162.599	185.165	160.832	159.699	157.75	165.801
14378	176	32	14382	0	A_25_P00013115	hsa-let-7a*	160.457	158.758	161.59	157.497	160.832	165.551	160.457	163.639
14656	179	64	14660	0	A_25_P00013113	hsa-let-7a*	154.899	157.731	156.49	166.86	155.546	157.684	155.546	157.497
15379	188	50	15384	0	A_25_P00013114	hsa-let-7a*	163.483	159.809	158.316	162.287	155.862	160.082	157.75	154.084
682	9	26	682	0	A_25_P00010070	hsa-let-7b	1376.75	1589.31	1589.31	1542.69	1104.77	1294.33	841.377	882.873
751	10	13	751	0	A_25_P00010071	hsa-let-7b	879.129	738.632	789.349	809.436	408.721	587.96	426.772	436.392
994	13	11	995	0	A_25_P00010071	hsa-let-7b	856.709	792.63	803.116	821.925	484.803	574.117	431.552	431.552
2797	35	10	2798	0	A_25_P00010070	hsa-let-7b	1346.62	1317.01	1431.95	1225.94	843.982	1102.23	798.924	789.349
4076	50	59	4077	0	A_25_P00010071	hsa-let-7b	818.311	834.654	879.129	865.315	506.255	594.274	464.714	476.25
4413	54	68	4414	0	A_25_P00010071	hsa-let-7b	840.186	818.311	809.436	779.43	498.25	589.635	438.929	456.608
4657	57	66	4658	0	A_25_P00010070	hsa-let-7b	1333.31	1484.95	1484.95	1502.02	1018.14	1094.11	821.925	798.924
4856	60	19	4857	0	A_25_P00010071	hsa-let-7b	779.43	826.952	861.134	852.534	521.779	596.424	444.751	461.871
5636	69	61	5637	0	A_25_P00010070	hsa-let-7b	1128.29	1815.83	1688.76	1589.31	1059.41	1199.86	849.076	879.129
6370	78	58	6372	0	A_25_P00010070	hsa-let-7b	926.01	1672.21	1717.55	1796.78	1122.35	1277.5	862.747	979.815
7422	91	44	7424	0	A_25_P00010071	hsa-let-7b	310.702	861.134	882.873	898.141	592.922	677.217	498.814	497.656
7835	96	47	7837	0	A_25_P00010070	hsa-let-7b	347.602	2012.33	1865.59	1865.59	1211.66	1401.42	1064.09	1046.56
8451	104	7	8453	0	A_25_P00010071	hsa-let-7b	849.076	774.278	774.278	766.47	509.99	585.161	458.224	429.994
9112	112	12	9114	0	A_25_P00010071	hsa-let-7b	823.729	781.132	770.059	784.451	529.354	581.263	446.417	458.849
10736	131	79	10739	0	A_25_P00010070	hsa-let-7b	1448.5	1366.16	1460.87	1484.95	1010.91	1158.38	786.068	711.806
15597	191	22	15602	0	A_25_P00010070	hsa-let-7b	1366.16	1512.71	1547.77	1560.07	1167.41	1317.01	859.06	849.076
1696	21	57	1697	0	A_25_P00013117	hsa-let-7b*	167.559	168.87	169.332	161.653	172.44	171.357	167.366	168.664
5016	62	15	5017	0	A_25_P00013116	hsa-let-7b*	172.327	168.364	168.571	161.086	169.52	163.229	171.696	166.355
5095	63	12	5096	0	A_25_P00013116	hsa-let-7b*	168.239	165.912	167.622	161.778	171.511	166.86	167.809	166.355
6543	80	67	6545	0	A_25_P00013116	hsa-let-7b*	171.17	169.332	175.866	162.287	166.86	165.551	166.213	170.407
8381	103	19	8383	0	A_25_P00013119	hsa-let-7b*	168.758	171.357	168.571	161.653	166.355	175.008	172.603	172.985
8521	104	77	8523	0	A_25_P00013118	hsa-let-7b*	168.758	167.366	170.376	167.159	166.037	173.254	169.757	168.664
8599	105	73	8601	0	A_25_P00013118	hsa-let-7b*	163.483	168.87	171.357	166.162	165.171	170.345	172.603	172.409
9343	114	79	9345	0	A_25_P00013119	hsa-let-7b*	166.86	168.364	170.851	170.138	168.171	163.229	169.332	174.037
10550	129	57	10553	0	A_25_P00013119	hsa-let-7b*	161.653	171.357	170.376	164.238	163.421	168.108	166.213	168.664
10880	133	59	10883	0	A_25_P00013117	hsa-let-7b*	173.254	172.265	164.916	161.086	166.037	173.768	168.87	169.582
11081	136	14	11084	0	A_25_P00013117	hsa-let-7b*	171.664	171.821	166.86	162.157	165.503	166.86	172.265	166.86
13273	162	74	13276	0	A_25_P00013118	hsa-let-7b*	169.757	167.747	166.86	183.868	166.037	167.477	172.265	169.582
14006	171	70	14010	0	A_25_P00013118	hsa-let-7b*	171.17	166.355	171.357	174.306	169.52	169.757	170.861	170.789
14236	174	54	14240	0	A_25_P00013119	hsa-let-7b*	167.559	166.86	165.296	165.296	162.662	164.979	168.87	168.664
14938	183	19	14943	0	A_25_P00013117	hsa-let-7b*	167.559	173.172	168.571	161.653	163.421	170.851	170.47	168.239
15291	187	44	15296	0	A_25_P00013116	hsa-let-7b*	166.181	168.364	173.223	162.287	166.037	183.536	175.515	168.239
573	7	81	573	0	A_25_P00010072	hsa-let-7c	404.736	408.721	408.511	409.806	260.865	289.976	253.202	261.728
1088	14	23	1089	0	A_25_P00010072	hsa-let-7c	411.785	428.09	413.844	419.711	269.198	303.983	257.035	267.31
2934	36	65	2935	0	A_25_P00010072	hsa-let-7c	436.673	416.37	417.839	410.436	271.418	304.775	251.297	262.88
3047	38	14	3048	0	A_25_P00010073	hsa-let-7c	182.169	186.65	183.723	173.698	167.684	172.503	168.426	170.789
3081	38	48	3082	0	A_25_P00010073	hsa-let-7c	177.045	181.774	183.392	177.572	170.138	172.503	169.332	174.676
3493	43	50	3494	0	A_25_P00010072	hsa-let-7c	400.002	404.387	406.13	424.066	269.198	306.003	255.864	276.679
6641	82	1	6643	0	A_25_P00010073	hsa-let-7c	183.402	185.808	185.549	169.757	169.188	173.768	170.201	173.636
7536	92	76	7538	0	A_25_P00010073	hsa-let-7c	179.694	178.979	186.525	173.698	167.684	166.86	169.332	175.008
8041	99	7	8043	0	A_25_P00010073	hsa-let-7c	188.917	174.563	182.78	175.008	166.037	172.503	167.366	172.265
11627	142	68	11630	0	A_25_P00010073	hsa-let-7c	183.402	183.32	186.109	185.165	168.571	180.749	172.265	176.249
12454	152	75	12457	0	A_25_P00010073	hsa-let-7c	190.166	181.774	184.905	197.465	166.355	172.503	167.809	173.254
13416	164	53	13419	0	A_25_P00010073	hsa-let-7c	186.681	184.761	182.78	178.463	165.503	171.357	169.332	175.008
14212	174	30	14216	0	A_25_P00010072	hsa-let-7c	413.194	413.844	410.436	419.711	267.768	306.753	249.181	269.572
15128	185	45	15133	0	A_25_P00010072	hsa-let-7c	431.856	421.1	400.484	412.415	273.907	300.652	250.779	271.862
15361	188	32	15366	0	A_25_P00010072	hsa-let-7c	425.674	394.12	402.905	407.403	275.018	299.777	256.33	263.327
15457	189	46	15462	0	A_25_P00010072	hsa-let-7c	438.762	381.959	396.099	412.415	263.327	300.652	250.333	276.129
1070	14	5	1071	0	A_25_P00013122	hsa-let-7c*	155.152	157.309	153.956	155.152	156.49	155.843	163.339	153.847
1934	24	49	1935	0	A_25_P00013121	hsa-let-7c*	155.796	154.018	157.434	150.629	159.828	154.899	154.981	155.09
2417	30	40	2418	0	A_25_P00013123	hsa-let-7c*	154.899	156.49	157.434	154.899	154.981	163.229	154.603	155.546
3247	40	50	3248	0	A_25_P00013120	hsa-let-7c*	150.711	155.862	153.597	153.847	153.095	160.832	154.981	155.546
3601	44	76	3602	0	A_25_P00013123	hsa-let-7c*	154.353	154.981	156.49	158.504	155.862	152.78	154.603	157.497
5077	62	76	5078	0	A_25_P00013123	hsa-let-7c*	154.899	158.316	157.75	158.316	156.806	157.684	160.961	156.49
5588	69	13	5589	0	A_25_P00013122	hsa-let-7c*	162.974	157.731	153.956	149.106	157.434	158.566	156.49	154.603
6046	74	62	6048	0	A_25_P00013121	hsa-let-7c*	155.796	158.758	151.65	157.122	154.54	153.956	151.382	153.847
6410	79	16	6412	0	A_25_P00013122	hsa-let-7c*	158.129	153.095	152.196	156.178	160.832	153.095	153.095	156.49
6681	82	41	6683	0	A_25_P00013121	hsa-let-7c*	155.796	154.018	151.317	154.084	155.546	160.832	154.981	154.603
8331	102	51	8333	0	A_25_P00013121	hsa-let-7c*	153.076	156.787	154.478	157.122	152.261	156.115	157.434	153.847
9683	119	9	9685	0	A_25_P00013123	hsa-let-7c*	157.684	155.862	158.316	155.862	152.261	154.899	155.862	156.49
11170	137	21	11173	0	A_25_P00013122	hsa-let-7c*	156.678	159.324	162.157	157.122	158.379	153.095	157.434	156.49
13004	159	51	13007	0	A_25_P00013120	hsa-let-7c*	155.152	155.862	156.49	156.787	149.537	158.992	154.084	159.89
13867	170	13	13871	0	A_25_P00013120	hsa-let-7c*	157.122	154.018	159.89	151.838	155.862	155.843	155.862	154.603
14193	174	11	14197	0	A_25_P00013120	hsa-let-7c*	156.678	155.421	157.434	156.178	157.75	149.569	153.095	154.603
286	4	40	286	0	A_25_P00011981	hsa-let-7d	491.803	594.274	500.092	497.062	379.782	449.232	345.734	358.353
1546	19	71	1547	0	A_25_P00011980	hsa-let-7d	243.748	232.645	230.653	224.563	196.202	208.887	207.872	207.518
2042	25	75	2043	0	A_25_P00011980	hsa-let-7d	234.435	226.876	231.996	214.713	188.054	215.526	201.145	208.783
2251	28	38	2252	0	A_25_P00011980	hsa-let-7d	235.249	231.183	228.913	223.284	194.598	222.544	202.189	210.72
3473	43	30	3474	0	A_25_P00011981	hsa-let-7d	365.33	585.161	516.088	500.806	356.607	441.61	355.148	361.707
3961	49	26	3962	0	A_25_P00011981	hsa-let-7d	380.014	565.659	523.428	482.557	351.661	443.592	341.33	350.077
3978	49	43	3979	0	A_25_P00011980	hsa-let-7d	223.325	235.694	230.653	228.913	193.688	218.174	206.981	207.518
4272	53	9	4273	0	A_25_P00011981	hsa-let-7d	494.102	477.491	460.778	438.594	344.386	407.852	326.782	333.098
4672	57	81	4673	0	A_25_P00011981	hsa-let-7d	511.083	498.814	444.103	435.889	341.633	399.792	328.116	334.07
4897	60	60	4898	0	A_25_P00011981	hsa-let-7d	421.1	581.263	497.656	499.377	358.197	417.839	344.564	363.256
6541	80	65	6543	0	A_25_P00011980	hsa-let-7d	246.617	234.631	230.653	216.669	190.31	207.612	204.646	209.297
11693	143	52	11696	0	A_25_P00011980	hsa-let-7d	235.249	228.11	234.766	224.563	193.688	211.231	205.747	211.498
14209	174	27	14213	0	A_25_P00011981	hsa-let-7d	471.617	552.076	500.092	479.366	373.961	438.762	351.536	353.519
14489	177	61	14493	0	A_25_P00011980	hsa-let-7d	231.183	227.762	228.235	233.109	191.341	213.83	204.259	210.357
14597	179	5	14601	0	A_25_P00011981	hsa-let-7d	470.774	505.111	470.774	446.417	362.032	402.905	334.863	333.588
15485	189	74	15490	0	A_25_P00011980	hsa-let-7d	237.221	233.524	217.259	272.807	193.688	208.27	206.981	209.297
817	10	79	817	0	A_25_P00013127	hsa-let-7d*	164.979	163.229	163.483	158.316	158.758	160.082	158.758	159.511
2027	25	60	2028	0	A_25_P00013127	hsa-let-7d*	159.761	165.39	159.89	157.122	154.54	169.757	162.662	156.49
3559	44	34	3560	0	A_25_P00013127	hsa-let-7d*	152.342	164.916	159.386	157.122	157.75	159.699	160.961	160.457
4237	52	56	4238	0	A_25_P00013127	hsa-let-7d*	159.761	163.229	158.316	156.553	158.379	161.965	157.75	161.653
4509	55	82	4510	0	A_25_P00013125	hsa-let-7d*	157.122	166.355	158.316	160.457	158.758	158.566	156.806	165.801
6495	80	19	6497	0	A_25_P00013124	hsa-let-7d*	156.678	159.324	156.806	153.076	163.421	155.843	158.758	156.49
9263	113	81	9265	0	A_25_P00013125	hsa-let-7d*	160.899	164.286	158.316	167.809	162.157	158.992	156.806	160.457
10039	123	37	10041	0	A_25_P00013124	hsa-let-7d*	153.956	156.49	158.316	157.731	155.862	161.34	159.89	157.497
10097	124	13	10099	0	A_25_P00013126	hsa-let-7d*	160.899	163.229	162.599	152.215	158.758	155.843	161.653	163.229
10625	130	50	10628	0	A_25_P00013126	hsa-let-7d*	162.22	162.032	159.89	158.739	156.806	161.34	158.379	155.546
11685	143	44	11688	0	A_25_P00013126	hsa-let-7d*	156.678	164.286	160.961	158.739	157.434	155.843	157.75	161.024
12827	157	38	12830	0	A_25_P00013125	hsa-let-7d*	160.899	160.832	153.956	159.699	159.828	158.566	156.806	158.441
13327	163	46	13330	0	A_25_P00013124	hsa-let-7d*	155.152	160.832	161.59	161.086	154.981	158.566	155.546	157.497
13534	166	7	13537	0	A_25_P00013124	hsa-let-7d*	153.076	163.229	156.49	156.553	163.421	155.843	158.758	155.862
13542	166	15	13545	0	A_25_P00013125	hsa-let-7d*	153.076	163.229	155.862	157.122	156.806	158.992	154.981	155.862
13847	169	75	13851	0	A_25_P00013126	hsa-let-7d*	160.899	163.733	159.386	181.142	157.75	161.34	158.379	162.662
2021	25	54	2022	0	A_25_P00011985	hsa-let-7e	402.3	505.111	451.939	453.025	261.446	311.92	299.018	299.496
3043	38	10	3044	0	A_25_P00011985	hsa-let-7e	444.103	444.103	399.582	411.282	238.677	295.906	286.688	286.376
5676	70	19	5677	0	A_25_P00011985	hsa-let-7e	370.914	473.391	444.103	457.405	238.677	297.53	280.753	287.104
5794	71	56	5796	0	A_25_P00011984	hsa-let-7e	238.637	286.824	269.885	260.896	196.202	217.218	213.276	215.825
7068	87	18	7070	0	A_25_P00011984	hsa-let-7e	275.278	277.552	267.685	265.773	180.894	217.218	209.767	209.711
7223	89	9	7225	0	A_25_P00011985	hsa-let-7e	434.41	438.594	416.077	405.085	258.79	296.978	280.753	280.659
7323	90	27	7325	0	A_25_P00011984	hsa-let-7e	204.719	269.728	256.517	270.984	192.824	220.637	217.848	216.484
8031	98	79	8033	0	A_25_P00011984	hsa-let-7e	284.421	266.21	269.885	259.755	194.598	214.584	213.889	213.83
8430	103	68	8432	0	A_25_P00011984	hsa-let-7e	268.162	279.682	267.685	260.896	193.688	213.83	211.664	216.484
8987	110	51	8989	0	A_25_P00011985	hsa-let-7e	244.367	524.432	478.608	477.183	285.024	315.879	318.431	317.483
9134	112	34	9136	0	A_25_P00011985	hsa-let-7e	204.719	519.317	503.967	478.608	305.483	339.13	323.547	319.494
9238	113	56	9240	0	A_25_P00011984	hsa-let-7e	237.221	282.176	272.224	267.072	195.472	222.544	209.422	214.392
12174	149	41	12177	0	A_25_P00011984	hsa-let-7e	263.699	286.824	273.274	269.448	188.948	221.639	209.767	218.987
14183	174	1	14187	0	A_25_P00011985	hsa-let-7e	428.09	449.232	431.552	408.721	258.052	299.215	290.601	290.163
14256	174	74	14260	0	A_25_P00011984	hsa-let-7e	280.919	272.224	251.442	298.82	197.596	211.231	208.649	213.469
14374	176	28	14378	0	A_25_P00011985	hsa-let-7e	421.1	500.806	458.849	438.929	269.198	311.92	296.843	298.425
538	7	46	538	0	A_25_P00013129	hsa-let-7e*	164.979	158.758	154.478	156.553	158.379	160.082	154.084	155.862
1043	13	60	1044	0	A_25_P00013128	hsa-let-7e*	156.678	158.316	152.53	155.862	154.54	156.678	155.546	155.09
1420	18	27	1421	0	A_25_P00013129	hsa-let-7e*	162.22	158.758	156.49	153.076	160.832	155.843	160.961	156.49
1688	21	49	1689	0	A_25_P00013131	hsa-let-7e*	156.678	166.355	158.316	157.731	158.379	160.832	155.546	157.875
4843	60	6	4844	0	A_25_P00013128	hsa-let-7e*	154.899	155.421	156.49	155.152	162.662	152.261	160.457	155.546
5274	65	27	5275	0	A_25_P00013130	hsa-let-7e*	158.691	158.758	152.196	154.54	155.862	154.899	162.157	156.49
5876	72	56	5878	0	A_25_P00013129	hsa-let-7e*	151.588	158.758	159.89	155.862	159.828	158.566	159.89	155.546
8377	103	15	8379	0	A_25_P00013130	hsa-let-7e*	155.796	155.862	162.599	157.497	154.54	155.843	157.75	154.603
8671	106	63	8673	0	A_25_P00013131	hsa-let-7e*	160.899	159.809	165.296	162.157	162.662	158.992	159.89	158.883
10034	123	32	10036	0	A_25_P00013131	hsa-let-7e*	159.761	163.229	162.157	157.731	155.862	158.566	163.339	164.618
10333	127	4	10336	0	A_25_P00013128	hsa-let-7e*	162.974	155.862	160.961	156.553	153.597	150.629	160.457	155.546
11364	139	51	11367	0	A_25_P00013129	hsa-let-7e*	158.129	157.731	160.457	159.699	157.75	157.684	155.862	155.546
12834	157	45	12837	0	A_25_P00013128	hsa-let-7e*	158.691	158.758	154.478	158.883	154.54	154.899	156.49	157.497
12847	157	58	12850	0	A_25_P00013131	hsa-let-7e*	157.684	160.457	158.316	161.086	156.49	163.229	157.75	162.662
14246	174	64	14250	0	A_25_P00013130	hsa-let-7e*	154.353	165.912	156.806	163.421	156.49	152.78	156.806	159.511
15670	192	13	15675	0	A_25_P00013130	hsa-let-7e*	164.979	164.286	165.296	157.122	163.421	160.832	157.75	155.862
1178	15	31	1179	0	A_25_P00010089	hsa-let-7f	386.03	342.718	298.425	309.024	216.484	256.207	221.217	221.092
1624	20	67	1625	0	A_25_P00010088	hsa-let-7f	1749.8	1532.43	1233.96	1300.88	891.664	1030.11	693.657	766.47
2442	30	65	2443	0	A_25_P00010088	hsa-let-7f	1717.55	1547.77	1277.5	1167.41	999.181	1051.53	647.955	707.159
2718	34	13	2719	0	A_25_P00010089	hsa-let-7f	380.014	345.734	302.515	294.823	226.217	256.207	222.154	224.305
3000	37	49	3001	0	A_25_P00010088	hsa-let-7f	1569.59	1542.69	1376.75	1346.62	948.479	1167.41	728.508	726.061
7119	87	69	7121	0	A_25_P00010089	hsa-let-7f	390.837	346.215	309.024	292.493	225.041	253.575	218.987	222.638
7383	91	5	7385	0	A_25_P00010089	hsa-let-7f	363.454	344.731	310.275	296.281	237.346	251.98	223.18	228.716
8334	102	54	8336	0	A_25_P00010089	hsa-let-7f	354.127	336.427	313.462	305.483	224.626	261.915	224.958	224.927
9053	111	35	9055	0	A_25_P00010088	hsa-let-7f	696.246	1603.38	1448.5	1366.16	1096.91	1087.85	746.309	782.834
9120	112	20	9122	0	A_25_P00010089	hsa-let-7f	360.255	343.719	299.215	303.629	471.617	261.353	216.524	229.392
10091	124	7	10093	0	A_25_P00010088	hsa-let-7f	1672.21	1502.02	1160.62	1211.66	929.736	988.853	604.653	677.217
11338	139	25	11341	0	A_25_P00010089	hsa-let-7f	356.827	337.595	314.608	300.652	228.563	256.88	216.154	225.639
12765	156	58	12768	0	A_25_P00010088	hsa-let-7f	1784.8	1569.59	1193.62	1233.96	944.092	1043.39	587.96	718.348
12946	158	75	12949	0	A_25_P00010088	hsa-let-7f	1796.78	1460.87	1167.41	1196.74	917.725	948.479	646.205	675.237
13494	165	49	13497	0	A_25_P00010088	hsa-let-7f	1688.76	1560.07	1294.33	1177.96	982.084	1066.53	672.695	746.309
15497	190	4	15502	0	A_25_P00010089	hsa-let-7f	346.736	333.588	294.99	283.517	225.639	256.88	216.524	224.626
1371	17	60	1372	0	A_25_P00013135	hsa-let-7f-1*	171.664	174.563	168.87	161.778	167.684	175.008	170.861	167.809
2350	29	55	2351	0	A_25_P00013135	hsa-let-7f-1*	168.239	172.265	166.355	160.269	167.366	170.851	163.339	170.138
3251	40	54	3252	0	A_25_P00013132	hsa-let-7f-1*	168.239	171.357	168.87	161.965	164.618	170.851	169.332	164.618
3700	46	11	3701	0	A_25_P00013134	hsa-let-7f-1*	168.758	164.286	165.296	159.953	166.037	167.477	172.603	163.639
4514	56	5	4515	0	A_25_P00013134	hsa-let-7f-1*	168.239	175.753	168.87	159.699	166.355	163.229	167.366	162.662
4834	59	79	4835	0	A_25_P00013135	hsa-let-7f-1*	166.86	170.407	168.571	163.844	166.037	169.251	170.861	166.355
5617	69	42	5618	0	A_25_P00013132	hsa-let-7f-1*	169.757	168.87	169.332	160.961	166.037	172.503	165.864	165.801
6742	83	20	6744	0	A_25_P00013133	hsa-let-7f-1*	168.239	171.357	170.376	159.699	169.52	162.537	167.366	171.439
7664	94	40	7666	0	A_25_P00013132	hsa-let-7f-1*	163.483	171.821	167.222	162.287	167.684	169.757	170.47	169.582
8768	107	78	8770	0	A_25_P00013132	hsa-let-7f-1*	169.757	173.636	169.757	169.426	166.86	164.979	168.426	169.582
10633	130	58	10636	0	A_25_P00013133	hsa-let-7f-1*	166.86	159.809	166.1	163.084	162.662	166.86	164.916	169.582
12020	147	51	12023	0	A_25_P00013134	hsa-let-7f-1*	172.327	173.636	169.332	163.308	171.511	165.551	168.426	161.653
12360	151	63	12363	0	A_25_P00013133	hsa-let-7f-1*	167.559	167.366	165.296	165.864	162.662	170.345	169.332	167.415
14871	182	33	14875	0	A_25_P00013133	hsa-let-7f-1*	164.979	167.747	164.094	161.086	162.662	173.254	170.861	165.801
14874	182	36	14878	0	A_25_P00013134	hsa-let-7f-1*	171.17	169.332	165.296	160.707	167.366	170.345	174.563	171.17
15426	189	15	15431	0	A_25_P00013135	hsa-let-7f-1*	173.254	170.407	169.332	159.953	172.058	160.832	170.861	167.809
36	1	36	36	0	A_25_P00013138	hsa-let-7f-2*	160.457	162.032	157.434	155.152	157.75	164.349	162.157	159.511
1680	21	41	1681	0	A_25_P00013137	hsa-let-7f-2*	157.684	155.862	154.478	156.553	159.828	164.349	158.379	155.546
3235	40	38	3236	0	A_25_P00013139	hsa-let-7f-2*	159.324	159.324	160.457	157.731	154.981	161.965	155.862	157.497
5321	65	74	5322	0	A_25_P00013138	hsa-let-7f-2*	161.653	160.457	157.434	159.136	153.095	163.229	154.084	158.883
6765	83	43	6767	0	A_25_P00013139	hsa-let-7f-2*	158.691	158.758	156.49	154.899	157.75	160.832	160.961	158.883
7831	96	43	7833	0	A_25_P00013137	hsa-let-7f-2*	160.457	157.731	158.316	158.504	160.832	157.684	154.981	159.511
9203	113	21	9205	0	A_25_P00013138	hsa-let-7f-2*	156.678	164.916	156.49	155.862	328.973	162.537	163.796	153.847
9885	121	47	9887	0	A_25_P00013139	hsa-let-7f-2*	162.22	163.229	160.457	159.699	152.261	158.992	155.862	160.457
10102	124	18	10104	0	A_25_P00013138	hsa-let-7f-2*	159.761	156.787	158.758	156.553	279.588	157.684	157.75	161.653
10389	127	60	10392	0	A_25_P00013136	hsa-let-7f-2*	158.129	155.862	154.478	158.739	153.597	158.992	157.75	155.09
11784	144	61	11787	0	A_25_P00013137	hsa-let-7f-2*	155.152	159.324	156.806	159.953	158.758	163.733	157.434	161.653
12167	149	34	12170	0	A_25_P00013137	hsa-let-7f-2*	158.691	156.49	162.599	157.122	161.34	156.115	157.434	157.497
12863	157	74	12866	0	A_25_P00013136	hsa-let-7f-2*	157.122	158.316	160.457	170.789	158.758	161.965	156.806	160.457
13577	166	50	13580	0	A_25_P00013136	hsa-let-7f-2*	157.684	158.758	158.316	158.739	163.421	162.537	156.806	156.931
14843	182	5	14847	0	A_25_P00013136	hsa-let-7f-2*	163.483	160.832	162.157	157.122	160.832	156.678	157.75	156.49
15399	188	70	15404	0	A_25_P00013139	hsa-let-7f-2*	162.22	163.229	160.457	178.088	158.758	157.684	160.961	163.229
426	6	16	426	0	A_25_P00012141	hsa-let-7g	233.677	226.876	228.913	209.422	195.472	209.739	196.792	195.355
441	6	31	441	0	A_25_P00012141	hsa-let-7g	238.637	216.586	216.586	204.646	183.454	210.502	197.21	202.757
2955	37	4	2956	0	A_25_P00012141	hsa-let-7g	233.677	221.381	224.688	206.898	192.824	207.612	197.938	200.163
3574	44	49	3575	0	A_25_P00012142	hsa-let-7g	334.07	575.379	525.436	506.255	394.269	457.814	331.648	338.514
3725	46	36	3726	0	A_25_P00012142	hsa-let-7g	301.984	543.057	519.317	516.088	379.782	457.814	330.249	344.564
4890	60	53	4891	0	A_25_P00012141	hsa-let-7g	220.998	219.996	226.69	201.145	188.948	206.867	196.792	201.145
5764	71	26	5766	0	A_25_P00012141	hsa-let-7g	223.914	218.073	219.996	212.286	187.669	203.359	193.787	199.003
6149	76	1	6151	0	A_25_P00012141	hsa-let-7g	234.435	225.701	218.821	201.145	196.968	205.747	198.616	201.802
6906	85	20	6908	0	A_25_P00012142	hsa-let-7g	376.636	489.943	486.74	480.858	385.396	438.762	325.55	337.011
8814	108	42	8816	0	A_25_P00012142	hsa-let-7g	206.836	574.117	518.043	518.68	262.289	464.12	356.607	366.967
9066	111	48	9068	0	A_25_P00012141	hsa-let-7g	193.14	222.409	226.217	204.646	196.554	206.867	191.72	199.003
10492	128	81	10495	0	A_25_P00012142	hsa-let-7g	474.703	477.491	449.232	449.942	350.077	430.688	320.671	324.341
11813	145	8	11816	0	A_25_P00012141	hsa-let-7g	233.109	226	222.607	218.821	197.975	202.459	200.226	200.426
12888	158	17	12891	0	A_25_P00012142	hsa-let-7g	423.208	487.162	468.962	459.474	373.961	446.417	327.094	326.907
13188	161	71	13191	0	A_25_P00012142	hsa-let-7g	473.391	464.12	457.006	471.617	347.424	444.751	310.525	314.733
15649	191	74	15654	0	A_25_P00012142	hsa-let-7g	463.609	475.625	440.732	487.928	365.33	435.667	312.275	319.494
27	1	27	27	0	A_25_P00013362	hsa-let-7g*	158.129	154.981	157.434	150.629	161.778	157.04	159.89	157.497
589	8	15	589	0	A_25_P00013361	hsa-let-7g*	158.129	156.787	154.478	153.266	157.75	152.78	162.157	152.905
1288	16	59	1289	0	A_25_P00013360	hsa-let-7g*	157.684	154.981	153.076	155.152	158.758	160.832	151.382	155.546
2682	33	59	2683	0	A_25_P00013362	hsa-let-7g*	156.115	158.758	154.478	155.546	156.806	163.229	152.261	154.603
3457	43	14	3458	0	A_25_P00013360	hsa-let-7g*	158.691	159.809	154.478	150.629	156.806	155.843	160.961	153.847
4184	52	3	4185	0	A_25_P00013363	hsa-let-7g*	160.899	152.261	155.421	155.862	158.758	153.095	157.75	156.49
4478	55	51	4479	0	A_25_P00013363	hsa-let-7g*	158.129	154.018	156.49	154.54	154.981	152.78	150.509	152.261
6224	76	76	6226	0	A_25_P00013361	hsa-let-7g*	153.076	157.731	158.316	160.832	157.434	152.261	156.49	158.441
8016	98	64	8018	0	A_25_P00013360	hsa-let-7g*	157.684	154.981	158.758	159.136	151.317	157.985	151.963	155.862
9805	120	49	9807	0	A_25_P00013362	hsa-let-7g*	153.076	151.317	157.434	154.084	155.862	158.566	154.981	157.497
10173	125	8	10176	0	A_25_P00013361	hsa-let-7g*	155.796	161.465	157.434	156.553	159.386	151.444	158.758	158.883
10214	125	49	10217	0	A_25_P00013360	hsa-let-7g*	156.678	156.49	155.421	158.739	156.49	153.956	154.084	152.905
11613	142	54	11616	0	A_25_P00013362	hsa-let-7g*	156.678	156.787	153.956	155.862	156.806	156.678	158.758	156.49
11622	142	63	11625	0	A_25_P00013361	hsa-let-7g*	152.342	160.457	153.956	158.316	154.037	154.899	157.434	153.203
12181	149	48	12184	0	A_25_P00013363	hsa-let-7g*	156.115	155.862	153.597	156.178	155.862	154.415	158.758	154.603
12185	149	52	12188	0	A_25_P00013363	hsa-let-7g*	154.899	153.095	161.59	156.787	151.317	154.899	156.49	154.084
923	12	21	923	0	A_25_P00012146	hsa-let-7i	468.431	502.5	512.932	518.68	424.066	500.806	358.197	358.783
1091	14	26	1092	0	A_25_P00012145	hsa-let-7i	319.65	353.185	352.057	354.419	281.501	319.817	272.412	278.975
3570	44	45	3571	0	A_25_P00012145	hsa-let-7i	276.908	354.93	364.574	351.661	281.885	354.93	287.624	276.679
3997	49	62	3998	0	A_25_P00012145	hsa-let-7i	319.65	356.023	358.353	346.215	275.797	314.608	266.865	279.682
4900	60	63	4901	0	A_25_P00012145	hsa-let-7i	321.671	339.734	355.148	348.176	287.624	311.213	269.198	278.517
5521	68	28	5522	0	A_25_P00012145	hsa-let-7i	258.239	350.827	370.914	356.023	294.584	325.425	275.184	292.826
5884	72	64	5886	0	A_25_P00012146	hsa-let-7i	428.09	539.748	490.49	525.436	428.644	494.102	349.577	355.148
6162	76	14	6164	0	A_25_P00012145	hsa-let-7i	323.694	327.929	357.047	338.65	270.072	315.879	268.162	281.055
6854	84	50	6856	0	A_25_P00012146	hsa-let-7i	224.563	615.764	563.691	554.788	487.162	569.038	413.844	400.002
7538	92	78	7540	0	A_25_P00012146	hsa-let-7i	519.317	524.432	486.74	460.622	421.1	466.019	354.711	348.176
8183	100	67	8185	0	A_25_P00012146	hsa-let-7i	431.856	533.937	514.293	482.557	418.12	468.962	344.564	358.353
9324	114	60	9326	0	A_25_P00012146	hsa-let-7i	408.721	590.347	535.574	535.574	463.097	518.043	360.682	364.343
9512	117	2	9514	0	A_25_P00012146	hsa-let-7i	477.491	480.858	493.566	463.609	430.341	479.366	348.176	344.898
10669	131	12	10672	0	A_25_P00012145	hsa-let-7i	317.327	338.159	351.661	342.457	287.031	301.297	261.54	278.975
11848	145	43	11851	0	A_25_P00012145	hsa-let-7i	287.104	358.646	369.775	362.356	278.517	342.196	288.269	288.019
14595	179	3	14599	0	A_25_P00012146	hsa-let-7i	527.808	554.788	532.299	508.896	430.341	491.803	351.536	345.734
900	11	80	900	0	A_25_P00013366	hsa-let-7i*	162.22	154.018	155.421	159.386	157.434	153.095	159.89	155.862
1472	18	79	1473	0	A_25_P00013366	hsa-let-7i*	155.796	162.63	154.478	153.266	153.095	153.597	154.603	157.497
1971	25	4	1972	0	A_25_P00013367	hsa-let-7i*	158.129	160.457	159.89	152.592	155.862	154.899	163.339	155.546
2973	37	22	2974	0	A_25_P00013364	hsa-let-7i*	156.115	157.309	160.457	155.152	160.457	161.965	157.434	157.497
6255	77	25	6257	0	A_25_P00013364	hsa-let-7i*	155.796	157.309	158.316	152.215	154.981	157.684	155.546	158.441
6626	81	68	6628	0	A_25_P00013367	hsa-let-7i*	160.899	159.324	163.166	158.883	158.758	154.899	156.806	157.497
6752	83	30	6754	0	A_25_P00013366	hsa-let-7i*	152.196	159.324	157.434	154.54	160.832	155.843	156.49	155.09
6930	85	44	6932	0	A_25_P00013367	hsa-let-7i*	160.899	156.787	163.166	156.178	154.981	157.04	156.806	155.862
8210	101	12	8212	0	A_25_P00013365	hsa-let-7i*	158.691	157.731	156.49	158.883	160.457	157.04	156.806	156.49
9180	112	80	9182	0	A_25_P00013364	hsa-let-7i*	156.678	158.316	155.421	165.503	156.806	155.234	156.806	161.653
11345	139	32	11348	0	A_25_P00013365	hsa-let-7i*	157.684	159.809	155.862	153.076	156.806	152.261	154.084	157.875
11568	142	9	11571	0	A_25_P00013366	hsa-let-7i*	156.678	155.862	160.457	153.076	165.503	155.234	163.339	156.49
11776	144	53	11779	0	A_25_P00013364	hsa-let-7i*	158.691	154.54	157.75	158.739	154.037	156.678	155.862	157.497
11952	146	65	11955	0	A_25_P00013365	hsa-let-7i*	153.076	155.862	159.386	163.308	157.75	155.234	152.261	156.49
12801	157	12	12804	0	A_25_P00013367	hsa-let-7i*	154.353	154.54	156.49	156.553	157.75	155.843	158.758	156.49
13922	170	68	13926	0	A_25_P00013365	hsa-let-7i*	157.122	160.457	151.65	168.426	155.862	159.699	157.75	162.662
763	10	25	763	0	A_25_P00012150	hsa-miR-1	168.758	157.731	156.49	154.54	154.037	154.899	159.89	154.603
3363	42	2	3364	0	A_25_P00012149	hsa-miR-1	155.152	150.773	153.597	153.076	158.758	154.415	156.806	153.847
3371	42	10	3372	0	A_25_P00012149	hsa-miR-1	153.956	150.383	165.296	149.395	151.317	150.275	156.806	154.084
3477	43	34	3478	0	A_25_P00012149	hsa-miR-1	150.32	157.309	161.59	156.553	153.095	158.566	151.963	156.931
4340	53	77	4341	0	A_25_P00012150	hsa-miR-1	155.152	156.787	163.166	158.739	154.037	155.234	155.862	157.497
4986	61	67	4987	0	A_25_P00012150	hsa-miR-1	155.796	165.912	155.421	157.122	152.261	156.115	156.806	157.497
5611	69	36	5612	0	A_25_P00012150	hsa-miR-1	152.342	155.862	153.597	152.215	160.457	157.684	153.66	153.203
8325	102	45	8327	0	A_25_P00012149	hsa-miR-1	154.899	154.54	154.478	155.152	154.981	163.229	154.981	154.084
8588	105	62	8590	0	A_25_P00012149	hsa-miR-1	158.129	153.597	154.478	156.178	154.981	159.699	154.603	153.847
11027	135	42	11030	0	A_25_P00012150	hsa-miR-1	155.796	156.49	155.421	155.152	157.75	160.832	153.095	155.546
12500	153	39	12503	0	A_25_P00012149	hsa-miR-1	153.076	154.981	150.773	156.553	154.981	154.899	154.084	154.084
13003	159	50	13006	0	A_25_P00012149	hsa-miR-1	155.152	155.862	155.421	155.546	157.434	155.843	153.66	153.847
13664	167	56	13668	0	A_25_P00012150	hsa-miR-1	156.678	154.981	154.478	160.832	153.095	158.566	156.806	159.89
14492	177	64	14496	0	A_25_P00012150	hsa-miR-1	157.684	153.095	156.806	163.084	151.65	154.415	154.981	153.203
15231	186	66	15236	0	A_25_P00012150	hsa-miR-1	160.457	152.717	154.899	167.622	156.806	160.832	158.379	152.905
15694	192	37	15699	0	A_25_P00012149	hsa-miR-1	158.691	155.862	163.483	158.316	156.806	160.832	158.379	158.883
249	4	3	249	0	A_25_P00010474	hsa-miR-100	862.747	809.436	1128.29	1119.21	782.834	926.01	381.433	402.905
5908	73	6	5910	0	A_25_P00010474	hsa-miR-100	845.301	726.061	1145.91	1072.84	798.924	912.634	416.077	408.721
6098	75	32	6100	0	A_25_P00010475	hsa-miR-100	225.186	633.244	843.982	838.994	565.659	638.388	347.33	350.077
6384	78	72	6386	0	A_25_P00010475	hsa-miR-100	598.264	610.392	746.309	746.309	491.803	575.379	330.481	325.55
7973	98	21	7975	0	A_25_P00010475	hsa-miR-100	465.308	629.218	779.43	803.116	381.959	577.609	332.88	352.057
8691	107	1	8693	0	A_25_P00010474	hsa-miR-100	865.315	822.827	1141.41	1104.77	829.973	984.353	395.599	391.865
8774	108	2	8776	0	A_25_P00010474	hsa-miR-100	840.186	829.973	1119.21	1059.41	849.076	929.736	411.282	387.239
8811	108	39	8813	0	A_25_P00010475	hsa-miR-100	253.575	626.5	850.805	834.654	587.96	643.028	350.827	370.914
8828	108	56	8830	0	A_25_P00010474	hsa-miR-100	658.047	996.753	1502.02	1532.43	1119.21	1087.85	475.625	495.433
9041	111	23	9043	0	A_25_P00010475	hsa-miR-100	460.935	613.873	798.924	823.729	483.318	598.264	337.011	343.719
10274	126	27	10277	0	A_25_P00010474	hsa-miR-100	656.152	970.793	1512.71	1512.71	1128.29	1248.85	486.74	490.49
11051	135	66	11054	0	A_25_P00010474	hsa-miR-100	821.925	841.377	1122.35	1138.5	852.534	1010.91	408.511	399.019
11282	138	51	11285	0	A_25_P00010475	hsa-miR-100	497.656	624.015	820.118	818.311	543.705	591.06	339.994	339.13
12700	155	75	12703	0	A_25_P00010474	hsa-miR-100	874.094	822.827	1104.77	1094.11	826.952	959.775	402.905	390.837
13000	159	47	13003	0	A_25_P00010475	hsa-miR-100	550.032	619.905	823.729	826.952	554.788	610.392	335.656	347.779
15594	191	19	15599	0	A_25_P00010475	hsa-miR-100	589.635	607.041	766.47	770.059	561.724	592.922	334.07	346.215
750	10	12	750	0	A_25_P00013246	hsa-miR-100*	160.457	166.355	164.368	157.731	157.75	157.985	170.861	161.653
1728	22	7	1729	0	A_25_P00013245	hsa-miR-100*	157.684	156.49	160.457	157.122	155.862	157.684	164.368	158.441
2086	26	37	2087	0	A_25_P00013244	hsa-miR-100*	156.115	154.981	156.49	149.87	155.862	161.34	155.546	153.203
2363	29	68	2364	0	A_25_P00013245	hsa-miR-100*	163.483	154.54	163.483	155.862	159.828	154.899	162.662	162.157
3419	42	58	3420	0	A_25_P00013244	hsa-miR-100*	155.796	150.773	159.386	152.215	154.037	160.832	154.981	157.497
3998	49	63	3999	0	A_25_P00013247	hsa-miR-100*	163.483	160.832	173.223	163.308	166.86	164.979	168.426	168.664
5447	67	36	5448	0	A_25_P00013244	hsa-miR-100*	155.796	158.758	155.421	152.592	160.832	153.956	160.961	152.905
5986	74	2	5988	0	A_25_P00013246	hsa-miR-100*	163.483	160.832	164.368	160.961	157.75	161.34	166.86	162.662
6823	84	19	6825	0	A_25_P00013247	hsa-miR-100*	166.181	162.63	173.223	164.916	163.166	166.181	164.916	167.809
7046	86	78	7048	0	A_25_P00013246	hsa-miR-100*	160.457	158.758	165.296	164.916	157.75	161.965	160.961	166.86
7393	91	15	7395	0	A_25_P00013246	hsa-miR-100*	160.457	157.309	162.599	160.269	160.457	157.985	167.366	167.809
7656	94	32	7658	0	A_25_P00013245	hsa-miR-100*	162.974	155.862	159.386	158.316	165.171	158.566	162.662	160.457
8234	101	36	8236	0	A_25_P00013247	hsa-miR-100*	158.129	164.286	171.357	163.608	165.171	172.503	165.359	172.985
8317	102	37	8319	0	A_25_P00013244	hsa-miR-100*	158.691	159.324	159.386	156.553	155.546	155.843	153.66	158.441
13195	161	78	13198	0	A_25_P00013245	hsa-miR-100*	157.684	163.229	161.59	191.52	155.546	160.832	157.75	161.653
14937	183	18	14942	0	A_25_P00013247	hsa-miR-100*	166.86	165.912	173.223	163.608	165.171	166.86	165.864	165.801
451	6	41	451	0	A_25_P00012039	hsa-miR-101	172.327	171.357	174.037	161.653	165.171	166.86	164.916	166.86
1225	15	78	1226	0	A_25_P00012038	hsa-miR-101	168.239	158.758	162.599	160.832	157.75	157.04	159.386	165.801
2458	30	81	2459	0	A_25_P00012038	hsa-miR-101	162.22	162.63	163.483	160.961	156.806	165.551	162.157	166.86
2933	36	64	2934	0	A_25_P00012038	hsa-miR-101	161.653	159.809	165.582	161.34	157.75	164.349	159.386	163.639
3433	42	72	3434	0	A_25_P00012038	hsa-miR-101	162.22	164.286	166.86	158.504	158.379	161.965	162.662	161.024
4537	56	28	4538	0	A_25_P00012038	hsa-miR-101	156.678	162.032	164.916	158.504	165.171	163.229	159.89	162.157
4731	58	58	4732	0	A_25_P00012039	hsa-miR-101	166.181	164.916	168.87	165.864	165.503	169.251	160.961	170.407
4863	60	26	4864	0	A_25_P00012038	hsa-miR-101	157.684	160.832	166.355	157.731	156.806	161.965	162.157	160.457
5367	66	38	5368	0	A_25_P00012039	hsa-miR-101	158.691	171.821	162.157	163.308	161.778	170.345	162.157	168.664
6333	78	21	6335	0	A_25_P00012039	hsa-miR-101	164.979	167.366	168.571	163.608	163.421	157.985	166.86	171.758
7569	93	27	7571	0	A_25_P00012039	hsa-miR-101	164.286	169.332	167.622	164.368	188.948	158.566	170.861	164.618
10462	128	51	10465	0	A_25_P00012039	hsa-miR-101	166.181	163.229	173.223	165.089	163.166	171.357	171.357	168.664
11372	139	59	11375	0	A_25_P00012038	hsa-miR-101	158.129	159.324	162.157	160.832	157.75	160.832	164.368	162.662
13313	163	32	13316	0	A_25_P00012039	hsa-miR-101	169.323	168.364	172.265	163.421	163.421	164.349	167.366	169.251
14564	178	54	14568	0	A_25_P00012038	hsa-miR-101	164.979	169.757	163.483	162.724	156.806	161.965	159.386	163.639
15299	187	52	15304	0	A_25_P00012039	hsa-miR-101	169.757	164.286	171.357	167.622	164.286	166.181	164.368	171.758
794	10	56	794	0	A_25_P00013250	hsa-miR-101*	157.684	154.018	149.569	154.54	153.095	158.992	155.862	155.546
2108	26	59	2109	0	A_25_P00013250	hsa-miR-101*	154.353	156.787	153.076	156.553	152.717	157.985	154.084	155.546
2914	36	45	2915	0	A_25_P00014977	hsa-miR-101*	149.569	160.457	157.434	155.152	158.379	156.678	164.916	153.203
4048	50	31	4049	0	A_25_P00013251	hsa-miR-101*	153.472	160.457	156.49	154.54	162.662	158.566	155.546	152.025
5919	73	17	5921	0	A_25_P00013251	hsa-miR-101*	154.899	152.261	156.49	151.382	158.379	155.843	156.49	155.09
6538	80	62	6540	0	A_25_P00014977	hsa-miR-101*	154.899	155.421	154.478	158.739	155.862	155.843	157.434	156.49
6759	83	37	6761	0	A_25_P00013250	hsa-miR-101*	154.353	154.981	158.758	153.847	154.54	153.956	155.862	156.49
7156	88	24	7158	0	A_25_P00013250	hsa-miR-101*	154.899	154.981	154.899	153.847	154.981	160.832	154.603	151.13
10362	127	33	10365	0	A_25_P00013250	hsa-miR-101*	155.152	158.316	157.434	154.54	154.981	154.415	158.758	154.084
11384	139	71	11387	0	A_25_P00014977	hsa-miR-101*	155.796	154.54	154.478	163.308	159.828	155.843	153.66	155.546
12476	153	15	12479	0	A_25_P00013250	hsa-miR-101*	157.684	157.731	154.478	155.152	154.037	150.629	156.49	154.084
12498	153	37	12501	0	A_25_P00013251	hsa-miR-101*	158.691	151.65	157.434	155.862	157.75	155.843	151.382	152.261
13566	166	39	13569	0	A_25_P00014977	hsa-miR-101*	157.122	154.54	159.386	157.731	156.806	156.678	159.89	157.875
14088	172	70	14092	0	A_25_P00013251	hsa-miR-101*	159.761	153.095	153.597	171.377	156.806	157.985	155.862	161.024
14122	173	22	14126	0	A_25_P00014977	hsa-miR-101*	159.324	160.457	155.421	157.922	156.806	152.261	154.981	159.89
15386	188	57	15391	0	A_25_P00013251	hsa-miR-101*	160.899	158.758	157.434	160.457	159.828	155.843	158.379	159.511
1069	14	4	1070	0	A_25_P00011004	hsa-miR-103	494.102	466.917	527.808	529.354	433.598	489.318	429.596	413.844
4595	57	4	4596	0	A_25_P00011005	hsa-miR-103	246.617	233.524	251.98	253.575	222.732	240.761	245.813	238.456
4650	57	59	4651	0	A_25_P00011004	hsa-miR-103	442.488	508.896	552.076	552.076	460.935	498.25	461.59	466.917
5670	70	13	5671	0	A_25_P00011004	hsa-miR-103	451.296	460.778	539.748	547.989	412.415	493.03	429.596	433.598
6239	77	9	6241	0	A_25_P00011005	hsa-miR-103	239.825	233.109	256.207	259.755	222.544	243.213	241.358	238.717
7366	90	70	7368	0	A_25_P00011004	hsa-miR-103	514.293	483.318	521.779	527.808	431.856	483.318	428.09	433.598
7786	95	80	7788	0	A_25_P00011005	hsa-miR-103	249.036	227.762	258.239	246.432	217.673	242.533	239.5	241.297
9529	117	19	9531	0	A_25_P00011005	hsa-miR-103	249.036	238.275	262.973	258.883	232.984	249.181	238.005	246.524
10086	124	2	10088	0	A_25_P00011004	hsa-miR-103	478.608	495.433	529.354	532.299	457.006	480.858	430.688	426.772
10431	128	20	10434	0	A_25_P00011005	hsa-miR-103	233.109	238.275	252.996	253.202	213.166	244.492	242.265	237.14
11280	138	49	11283	0	A_25_P00011005	hsa-miR-103	236.393	241.687	247.897	256.621	203.927	238.717	237.221	232.121
12947	158	76	12950	0	A_25_P00011005	hsa-miR-103	238.637	239.703	258.623	282.176	217.673	248.042	239.5	235.878
12964	159	11	12967	0	A_25_P00011005	hsa-miR-103	240.688	233.524	264.903	256.621	218.749	243.956	241.358	241.81
13062	160	27	13065	0	A_25_P00011004	hsa-miR-103	459.474	498.814	554.788	539.748	461.871	528.581	467.901	471.617
13571	166	44	13574	0	A_25_P00011004	hsa-miR-103	478.608	493.03	543.705	542.408	461.871	514.293	455.749	453.025
14480	177	52	14484	0	A_25_P00011004	hsa-miR-103	507.576	484.053	542.408	543.705	449.232	484.803	447.6	454.173
2993	37	42	2994	0	A_25_P00015356	hsa-miR-103-as	154.899	160.832	166.86	157.122	156.49	165.551	156.806	154.603
3187	39	72	3188	0	A_25_P00015288	hsa-miR-103-as	158.691	157.731	155.421	156.178	160.832	154.899	154.981	153.847
4394	54	49	4395	0	A_25_P00015288	hsa-miR-103-as	152.342	154.018	156.49	155.152	152.717	163.229	153.66	156.931
4720	58	47	4721	0	A_25_P00015356	hsa-miR-103-as	153.956	155.862	158.316	155.862	158.758	159.699	158.379	153.203
5605	69	30	5606	0	A_25_P00015288	hsa-miR-103-as	156.678	156.787	157.75	154.084	161.778	157.04	156.49	156.49
6225	76	77	6227	0	A_25_P00015356	hsa-miR-103-as	158.691	157.309	156.49	161.965	157.75	154.899	155.862	157.497
7618	93	76	7620	0	A_25_P00015288	hsa-miR-103-as	158.691	149.913	154.478	160.961	158.758	152.78	150.509	159.511
8538	105	12	8540	0	A_25_P00015288	hsa-miR-103-as	159.761	156.787	159.386	156.178	156.806	153.597	160.961	156.49
10081	123	79	10083	0	A_25_P00015288	hsa-miR-103-as	157.684	158.316	152.53	168.171	156.806	157.04	158.758	177.51
10382	127	53	10385	0	A_25_P00015356	hsa-miR-103-as	153.956	158.758	156.806	157.497	159.386	156.678	155.862	157.875
11452	140	57	11455	0	A_25_P00015288	hsa-miR-103-as	156.678	157.731	156.49	158.739	153.095	156.678	159.386	157.875
13184	161	67	13187	0	A_25_P00015356	hsa-miR-103-as	158.129	157.309	157.434	163.308	158.379	158.992	158.758	160.457
13543	166	16	13546	0	A_25_P00015356	hsa-miR-103-as	159.761	158.758	157.75	156.178	161.34	160.082	155.862	156.49
13565	166	38	13568	0	A_25_P00015356	hsa-miR-103-as	158.691	154.981	159.386	157.922	155.862	158.566	159.89	159.511
14091	172	73	14095	0	A_25_P00015288	hsa-miR-103-as	156.678	154.54	155.421	175.008	153.095	157.684	155.862	156.49
15371	188	42	15376	0	A_25_P00015356	hsa-miR-103-as	158.691	158.316	156.49	159.699	161.778	157.04	157.75	160.457
1499	19	24	1500	0	A_25_P00012042	hsa-miR-105	157.122	154.54	156.49	155.546	154.54	159.699	155.546	155.09
3386	42	25	3387	0	A_25_P00012040	hsa-miR-105	158.691	153.597	154.478	152.592	155.546	153.095	154.084	151.13
3941	49	6	3942	0	A_25_P00012043	hsa-miR-105	158.129	158.316	157.434	153.847	154.037	153.095	160.961	160.457
4580	56	71	4581	0	A_25_P00012040	hsa-miR-105	159.761	155.862	158.316	156.553	156.806	156.678	154.981	154.603
6076	75	10	6078	0	A_25_P00012041	hsa-miR-105	153.956	156.49	155.421	151.838	153.095	154.899	159.89	153.203
6459	79	65	6461	0	A_25_P00012042	hsa-miR-105	156.678	156.49	154.478	156.553	157.434	157.04	154.981	156.49
8301	102	21	8303	0	A_25_P00012041	hsa-miR-105	152.342	157.731	160.961	153.847	159.828	153.956	155.862	155.09
9602	118	10	9604	0	A_25_P00012043	hsa-miR-105	160.899	157.309	156.806	154.084	155.546	153.956	157.75	156.49
10815	132	76	10818	0	A_25_P00012043	hsa-miR-105	154.899	154.981	156.806	167.415	154.981	156.678	152.261	162.662
12392	152	13	12395	0	A_25_P00012040	hsa-miR-105	155.796	156.787	160.457	154.899	161.778	156.678	154.981	152.261
12862	157	73	12865	0	A_25_P00012040	hsa-miR-105	155.152	154.54	158.758	168.171	154.981	154.899	153.095	155.862
12991	159	38	12994	0	A_25_P00012041	hsa-miR-105	159.761	154.981	153.597	155.862	153.095	157.04	155.862	155.09
14298	175	34	14302	0	A_25_P00012041	hsa-miR-105	159.761	156.787	159.386	158.739	156.49	151.13	156.806	156.49
14395	176	49	14399	0	A_25_P00012042	hsa-miR-105	158.691	157.731	153.076	157.731	155.862	157.985	155.862	157.875
15210	186	45	15215	0	A_25_P00012043	hsa-miR-105	156.678	162.032	156.49	157.731	154.981	158.566	154.981	158.441
15293	187	46	15298	0	A_25_P00012042	hsa-miR-105	160.899	156.787	153.597	158.316	150.464	153.597	152.261	152.905
2188	27	57	2189	0	A_25_P00013263	hsa-miR-105*	155.796	158.758	157.434	152.592	156.806	159.699	156.806	155.546
2539	31	80	2540	0	A_25_P00013262	hsa-miR-105*	157.684	156.787	154.899	158.316	155.862	153.956	152.78	156.49
2759	34	54	2760	0	A_25_P00013262	hsa-miR-105*	156.115	154.54	153.956	154.54	156.806	157.04	152.261	154.603
3352	41	73	3353	0	A_25_P00013263	hsa-miR-105*	155.796	157.731	157.434	155.862	153.597	157.04	158.758	155.546
3629	45	22	3630	0	A_25_P00013262	hsa-miR-105*	153.956	152.261	158.316	153.847	153.597	164.349	156.806	159.89
5241	64	76	5242	0	A_25_P00013261	hsa-miR-105*	154.899	154.981	162.599	158.739	154.981	155.843	157.434	156.931
5926	73	24	5928	0	A_25_P00013263	hsa-miR-105*	156.115	154.018	152.196	157.731	160.457	157.684	156.806	157.497
7438	91	60	7440	0	A_25_P00013263	hsa-miR-105*	156.115	159.324	160.457	158.739	155.546	164.349	156.806	160.457
9265	114	1	9267	0	A_25_P00013261	hsa-miR-105*	157.122	159.809	159.89	153.266	154.981	157.684	158.758	156.49
10885	133	64	10888	0	A_25_P00013260	hsa-miR-105*	154.899	157.731	152.53	159.136	153.095	158.566	154.084	155.546
11639	142	80	11642	0	A_25_P00013260	hsa-miR-105*	156.678	151.317	157.434	180.801	152.261	158.992	156.806	162.157
12622	154	79	12625	0	A_25_P00013261	hsa-miR-105*	155.796	155.862	157.434	184.925	155.862	154.899	157.75	163.639
13595	166	69	13599	0	A_25_P00013260	hsa-miR-105*	158.691	154.981	152.196	168.571	156.806	153.095	155.862	152.905
13829	169	57	13833	0	A_25_P00013261	hsa-miR-105*	153.076	157.309	158.316	161.086	159.828	158.992	157.75	158.883
14536	178	26	14540	0	A_25_P00013260	hsa-miR-105*	151.317	156.787	157.75	154.54	153.095	156.678	154.981	155.546
15331	188	2	15336	0	A_25_P00013262	hsa-miR-105*	164.979	159.809	156.49	156.787	157.75	150.629	157.434	157.497
524	7	32	524	0	A_25_P00013264	hsa-miR-106a*	157.684	156.49	157.434	154.54	154.981	162.537	159.89	157.497
765	10	27	765	0	A_25_P00013267	hsa-miR-106a*	157.122	160.457	158.316	156.553	156.49	158.566	159.386	155.546
768	10	30	768	0	A_25_P00013265	hsa-miR-106a*	162.974	157.731	159.386	154.899	162.157	159.699	155.546	150.509
1404	18	11	1405	0	A_25_P00013266	hsa-miR-106a*	158.129	154.981	157.75	151.382	155.546	153.095	158.758	155.546
2644	33	21	2645	0	A_25_P00013267	hsa-miR-106a*	155.152	159.809	155.421	154.084	153.095	159.699	159.89	155.09
3219	40	22	3220	0	A_25_P00013267	hsa-miR-106a*	155.796	154.018	151.65	153.076	155.862	158.566	155.862	156.49
4870	60	33	4871	0	A_25_P00013265	hsa-miR-106a*	159.324	154.54	155.862	152.215	155.546	158.566	154.084	154.603
5482	67	71	5483	0	A_25_P00013265	hsa-miR-106a*	159.761	156.787	156.49	159.953	158.758	158.566	155.862	160.457
6188	76	40	6190	0	A_25_P00013267	hsa-miR-106a*	150.32	156.787	158.758	155.152	153.597	157.684	155.862	154.603
6524	80	48	6526	0	A_25_P00013266	hsa-miR-106a*	154.899	150.383	155.421	158.504	155.862	160.082	156.49	153.203
8753	107	63	8755	0	A_25_P00013265	hsa-miR-106a*	155.796	160.832	156.806	159.136	158.379	158.992	154.981	156.49
12638	155	13	12641	0	A_25_P00013266	hsa-miR-106a*	155.796	156.49	160.457	158.316	154.037	152.261	159.386	157.497
13180	161	63	13183	0	A_25_P00013266	hsa-miR-106a*	159.761	159.809	161.59	163.844	157.75	153.597	158.379	158.883
13443	164	80	13446	0	A_25_P00013264	hsa-miR-106a*	158.691	154.018	156.49	195.282	155.862	153.095	155.546	158.441
13838	169	66	13842	0	A_25_P00013264	hsa-miR-106a*	163.483	155.862	153.597	163.308	156.806	156.678	159.89	156.49
14970	183	51	14975	0	A_25_P00013264	hsa-miR-106a*	156.678	164.286	160.457	162.724	156.49	155.843	155.862	160.457
868	11	48	868	0	A_25_P00010434	hsa-miR-106b	241.687	231.861	253.575	259.755	203.296	229.454	220.832	218.479
1245	16	16	1246	0	A_25_P00010433	hsa-miR-106b	406.318	411.282	460.778	440.732	325.675	392.918	350.077	343.719
1479	19	4	1480	0	A_25_P00010433	hsa-miR-106b	406.318	391.212	439.702	439.702	320.671	380.723	343.937	339.13
1508	19	33	1509	0	A_25_P00010433	hsa-miR-106b	387.239	429.994	484.053	475.625	358.197	416.37	370.057	357.653
1882	23	79	1883	0	A_25_P00010434	hsa-miR-106b	251.536	240.2	260.865	255.615	204.353	232.851	221.482	223.18
2046	25	79	2047	0	A_25_P00010434	hsa-miR-106b	234.435	237.14	253.575	261.54	208.887	222.544	224.958	220.637
2583	32	42	2584	0	A_25_P00010434	hsa-miR-106b	240.688	239.703	260.44	251.091	201.311	231.726	223.18	223.792
3167	39	52	3168	0	A_25_P00010433	hsa-miR-106b	347.602	435.889	511.083	474.703	328.973	395.599	368.501	365.998
3211	40	14	3212	0	A_25_P00010434	hsa-miR-106b	241.687	241.236	259.402	246.432	203.296	224.958	221.482	219.83
4724	58	51	4725	0	A_25_P00010434	hsa-miR-106b	218.073	232.645	262.289	259.215	205.747	228.173	226.155	217.725
4901	60	64	4902	0	A_25_P00010434	hsa-miR-106b	241.687	237.14	254.142	257.876	203.007	229.99	226.628	220.338
5351	66	22	5352	0	A_25_P00010433	hsa-miR-106b	348.844	432.16	489.943	490.217	339.994	386.873	353.519	356.607
12132	148	81	12135	0	A_25_P00010433	hsa-miR-106b	424.066	401.694	446.741	465.308	321.827	368.804	346.215	352.6
12176	149	43	12179	0	A_25_P00010433	hsa-miR-106b	352.329	446.741	484.803	495.433	352.057	429.994	379.551	372.92
13387	164	24	13390	0	A_25_P00010433	hsa-miR-106b	404.736	444.751	483.318	463.609	327.094	399.792	376.981	357.172
14681	180	7	14685	0	A_25_P00010434	hsa-miR-106b	233.677	228.716	250.654	253.575	205.747	232.121	224.626	220.637
528	7	36	528	0	A_25_P00013480	hsa-miR-106b*	158.691	157.731	152.53	153.266	155.546	155.843	155.546	158.441
2222	28	9	2223	0	A_25_P00013481	hsa-miR-106b*	163.483	158.316	156.49	155.862	156.49	157.985	159.89	156.49
3979	49	44	3980	0	A_25_P00013480	hsa-miR-106b*	154.353	158.316	151.65	156.553	160.832	160.082	155.546	158.441
4055	50	38	4056	0	A_25_P00013479	hsa-miR-106b*	152.196	153.095	152.53	154.54	155.546	154.899	155.862	154.084
5415	67	4	5416	0	A_25_P00013481	hsa-miR-106b*	156.678	154.54	160.457	158.316	159.828	153.956	162.157	158.441
6079	75	13	6081	0	A_25_P00013481	hsa-miR-106b*	158.691	160.832	162.157	156.178	156.806	157.684	160.961	160.457
6882	84	78	6884	0	A_25_P00013479	hsa-miR-106b*	151.588	158.316	151.65	161.086	154.981	156.678	155.546	155.862
9293	114	29	9295	0	A_25_P00013481	hsa-miR-106b*	153.956	159.324	154.478	158.316	161.34	158.566	163.339	162.157
10394	127	65	10397	0	A_25_P00013478	hsa-miR-106b*	153.956	152.261	155.421	159.699	154.037	153.956	149.395	156.49
11418	140	23	11421	0	A_25_P00013480	hsa-miR-106b*	156.678	158.758	156.49	157.731	155.862	157.04	152.261	158.441
13721	168	31	13725	0	A_25_P00013479	hsa-miR-106b*	158.691	155.421	153.597	155.862	152.261	152.78	156.806	155.546
13938	171	2	13942	0	A_25_P00013478	hsa-miR-106b*	160.899	156.787	156.806	153.076	152.261	153.956	159.89	158.883
14030	172	12	14034	0	A_25_P00013478	hsa-miR-106b*	154.899	155.862	157.434	153.076	156.806	150.629	153.66	154.603
15047	184	46	15052	0	A_25_P00013478	hsa-miR-106b*	153.956	155.862	156.49	157.922	154.54	149.965	153.095	155.546
15287	187	40	15292	0	A_25_P00013480	hsa-miR-106b*	157.122	153.597	158.316	158.739	156.806	158.566	156.806	158.883
15480	189	69	15485	0	A_25_P00013479	hsa-miR-106b*	156.678	156.787	160.457	168.87	153.597	153.956	155.862	155.862
120	2	38	120	0	A_25_P00011068	hsa-miR-107	219.654	206.711	230.653	207.882	194.598	223.7	197.938	203.296
1636	20	79	1637	0	A_25_P00011069	hsa-miR-107	336.427	322.671	346.476	336.719	285.024	319.817	288.269	284.65
1749	22	28	1750	0	A_25_P00011068	hsa-miR-107	215.035	214.713	222.05	212.286	196.554	218.174	203.234	202.757
3309	41	30	3310	0	A_25_P00011068	hsa-miR-107	202.107	211.404	232.645	214.713	193.688	221.123	205.54	201.063
3472	43	29	3473	0	A_25_P00011069	hsa-miR-107	325.425	337.011	360.682	356.023	284.421	333.453	293.7	290.163
4572	56	63	4573	0	A_25_P00011069	hsa-miR-107	337.011	335.656	363.256	347.236	280.753	317.857	291.412	285.503
5203	64	38	5204	0	A_25_P00011068	hsa-miR-107	187.758	212.612	224.688	211.172	210.107	220.637	204.646	205.747
5855	72	35	5857	0	A_25_P00011069	hsa-miR-107	204.719	334.863	367.279	360.682	300.777	342.196	296.281	289.404
5984	73	82	5986	0	A_25_P00011068	hsa-miR-107	215.035	208.361	223.914	214.713	199.264	214.795	205.54	200.426
7419	91	41	7421	0	A_25_P00011069	hsa-miR-107	217.622	327.929	359.305	357.172	287.031	353.519	295.906	296.281
7676	94	52	7678	0	A_25_P00011068	hsa-miR-107	199.128	215.717	231.996	213.023	210.107	226	208.27	207.518
9282	114	18	9284	0	A_25_P00011069	hsa-miR-107	325.425	334.07	340.151	349.577	288.603	307.982	291.807	275.184
12587	154	44	12590	0	A_25_P00011068	hsa-miR-107	212.286	209.837	219.996	206.198	202.324	216.484	207.872	207.518
13144	161	27	13147	0	A_25_P00011069	hsa-miR-107	345.975	325.675	359.305	352.6	294.584	327	293.222	297.696
14851	182	13	14855	0	A_25_P00011069	hsa-miR-107	348.176	324.633	337.011	330.365	290.933	309.91	289.737	294.033
15232	186	67	15237	0	A_25_P00011068	hsa-miR-107	211.322	206.711	222.607	231.47	200.267	214.584	197.397	204.909
635	8	61	635	0	A_25_P00010469	hsa-miR-10a	187.758	196.761	160.961	153.847	167.684	179.952	164.916	157.497
713	9	57	713	0	A_25_P00010469	hsa-miR-10a	190.852	189.511	157.434	157.122	167.366	175.008	165.359	161.653
1077	14	12	1078	0	A_25_P00010470	hsa-miR-10a	175.628	175.753	160.457	154.54	161.34	161.965	170.201	165.801
1765	22	44	1766	0	A_25_P00010470	hsa-miR-10a	172.327	172.265	162.599	157.122	162.662	167.477	163.339	165.801
2169	27	38	2170	0	A_25_P00010469	hsa-miR-10a	177.51	187.731	157.75	158.316	165.503	176.249	168.426	167.809
2486	31	27	2487	0	A_25_P00010469	hsa-miR-10a	180.284	189.511	156.49	158.883	165.171	169.757	159.89	167.809
4182	52	1	4183	0	A_25_P00010470	hsa-miR-10a	175.628	173.172	161.59	158.316	161.34	163.229	167.366	158.441
5537	68	44	5538	0	A_25_P00010469	hsa-miR-10a	167.559	196.284	157.434	159.136	169.52	171.964	165.864	164.286
6698	82	58	6700	0	A_25_P00010469	hsa-miR-10a	169.757	186.65	163.483	161.653	165.171	170.851	162.662	169.582
7037	86	69	7039	0	A_25_P00010469	hsa-miR-10a	182.686	188.282	159.386	159.699	166.86	168.571	161.653	165.801
9242	113	60	9244	0	A_25_P00010470	hsa-miR-10a	162.22	174.563	160.457	161.086	161.778	166.86	163.796	161.024
10783	132	44	10786	0	A_25_P00010470	hsa-miR-10a	168.758	175.753	165.582	157.122	163.421	163.733	163.339	163.639
12918	158	47	12921	0	A_25_P00010470	hsa-miR-10a	168.239	178.338	166.86	158.504	161.778	160.832	166.213	162.157
14380	176	34	14384	0	A_25_P00010469	hsa-miR-10a	182.686	192.537	165.582	160.961	158.379	166.86	163.339	167.809
14796	181	40	14800	0	A_25_P00010470	hsa-miR-10a	175.628	173.172	157.434	159.828	163.166	167.477	158.379	161.653
14865	182	27	14869	0	A_25_P00010470	hsa-miR-10a	168.239	181.774	160.457	155.546	164.618	161.34	162.157	164.286
2304	29	9	2305	0	A_25_P00013303	hsa-miR-10a*	157.122	154.54	158.758	155.152	152.717	157.684	159.89	156.49
2347	29	52	2348	0	A_25_P00013302	hsa-miR-10a*	159.761	154.54	155.421	153.847	156.806	160.832	158.758	155.546
3450	43	7	3451	0	A_25_P00013300	hsa-miR-10a*	157.684	155.862	154.478	152.215	150.773	152.261	154.981	151.382
4408	54	63	4409	0	A_25_P00013300	hsa-miR-10a*	153.472	153.597	157.434	157.731	158.379	156.115	154.084	155.546
4776	59	21	4777	0	A_25_P00013302	hsa-miR-10a*	153.472	154.54	153.597	153.076	156.806	158.566	159.89	152.261
7904	97	34	7906	0	A_25_P00013301	hsa-miR-10a*	153.076	154.54	155.421	154.084	160.832	153.597	154.603	157.497
8045	99	11	8047	0	A_25_P00013303	hsa-miR-10a*	158.691	154.981	152.53	155.862	153.597	156.678	155.546	153.847
8699	107	9	8701	0	A_25_P00013303	hsa-miR-10a*	159.761	154.981	158.316	155.152	154.981	153.956	160.457	152.025
9225	113	43	9227	0	A_25_P00013302	hsa-miR-10a*	150.711	154.981	154.478	158.739	154.981	161.34	158.758	160.457
11218	137	69	11221	0	A_25_P00013301	hsa-miR-10a*	159.761	151.317	157.434	159.953	154.54	152.78	151.382	156.931
11444	140	49	11447	0	A_25_P00013301	hsa-miR-10a*	156.678	154.018	155.421	155.152	155.862	154.899	154.084	155.09
11737	144	14	11740	0	A_25_P00013302	hsa-miR-10a*	158.129	156.49	153.597	154.084	154.981	151.963	156.49	155.546
12550	154	7	12553	0	A_25_P00013301	hsa-miR-10a*	153.472	153.095	155.421	153.076	154.981	151.444	158.758	159.511
13050	160	15	13053	0	A_25_P00013303	hsa-miR-10a*	158.691	158.758	154.478	152.592	156.806	153.956	162.157	157.497
13900	170	46	13904	0	A_25_P00013300	hsa-miR-10a*	156.678	153.095	154.899	156.553	152.261	153.956	156.806	156.49
15134	185	51	15139	0	A_25_P00013300	hsa-miR-10a*	156.678	155.862	161.59	159.386	156.49	155.843	152.261	159.511
359	5	31	359	0	A_25_P00012083	hsa-miR-10b	172.327	170.407	155.421	154.084	163.421	168.108	160.457	158.883
2056	26	7	2057	0	A_25_P00012083	hsa-miR-10b	169.757	158.316	153.597	153.266	167.684	163.229	159.89	155.546
4675	58	2	4676	0	A_25_P00012082	hsa-miR-10b	166.86	159.809	162.599	157.122	158.758	163.229	160.961	155.546
5286	65	39	5287	0	A_25_P00012082	hsa-miR-10b	156.678	162.032	153.597	154.54	161.778	164.979	154.603	157.497
5928	73	26	5930	0	A_25_P00012083	hsa-miR-10b	161.653	167.366	155.421	157.731	163.421	172.503	155.862	157.497
8043	99	9	8045	0	A_25_P00012082	hsa-miR-10b	160.899	160.832	154.478	154.54	166.86	160.082	155.862	156.931
8074	99	40	8076	0	A_25_P00012082	hsa-miR-10b	157.684	164.286	153.956	158.316	162.662	163.229	156.806	159.511
10800	132	61	10803	0	A_25_P00012082	hsa-miR-10b	157.122	156.787	159.386	161.653	155.546	159.699	155.546	154.603
11500	141	23	11503	0	A_25_P00012083	hsa-miR-10b	164.979	164.286	158.316	156.553	162.662	170.345	156.806	160.457
12829	157	40	12832	0	A_25_P00012083	hsa-miR-10b	162.22	163.229	155.421	159.953	162.662	169.757	158.379	156.931
13848	169	76	13852	0	A_25_P00012083	hsa-miR-10b	158.691	160.457	165.296	187.179	160.832	163.229	160.961	155.546
14353	176	7	14357	0	A_25_P00012083	hsa-miR-10b	162.22	164.286	157.434	155.862	169.188	168.571	162.662	155.09
14569	178	59	14573	0	A_25_P00012082	hsa-miR-10b	158.129	162.032	158.758	162.287	159.828	168.108	157.75	161.024
14618	179	26	14622	0	A_25_P00012082	hsa-miR-10b	160.899	158.758	158.758	159.136	162.662	160.832	154.603	157.497
14634	179	42	14638	0	A_25_P00012083	hsa-miR-10b	168.758	166.355	161.59	158.316	163.421	168.108	156.49	161.653
15687	192	30	15692	0	A_25_P00012082	hsa-miR-10b	169.323	167.366	160.457	156.553	203.007	164.349	159.89	161.653
202	3	38	202	0	A_25_P00013307	hsa-miR-10b*	159.761	156.787	158.316	156.553	158.758	157.684	153.66	158.883
728	9	72	728	0	A_25_P00013307	hsa-miR-10b*	153.472	154.981	158.316	155.546	159.386	156.678	152.78	157.497
1106	14	41	1107	0	A_25_P00013307	hsa-miR-10b*	156.678	159.809	153.956	157.122	156.806	157.985	152.261	155.546
2474	31	15	2475	0	A_25_P00013306	hsa-miR-10b*	154.899	156.787	152.196	153.847	156.806	152.261	158.758	157.875
4876	60	39	4877	0	A_25_P00013307	hsa-miR-10b*	155.152	154.981	153.597	157.122	160.457	158.566	157.75	153.847
5039	62	38	5040	0	A_25_P00013306	hsa-miR-10b*	152.342	160.457	155.421	155.152	155.862	157.684	156.806	155.862
5976	73	74	5978	0	A_25_P00013306	hsa-miR-10b*	154.899	153.095	157.434	156.553	154.54	157.985	155.862	158.883
7061	87	11	7063	0	A_25_P00013307	hsa-miR-10b*	153.472	157.309	156.49	153.076	156.806	152.261	151.382	155.546
9806	120	50	9808	0	A_25_P00013307	hsa-miR-10b*	155.796	158.316	160.457	157.731	155.862	158.566	155.862	159.89
10352	127	23	10355	0	A_25_P00013306	hsa-miR-10b*	159.761	160.832	156.49	155.546	157.75	157.985	156.806	161.653
10952	134	49	10955	0	A_25_P00013306	hsa-miR-10b*	154.899	156.787	152.53	154.084	152.717	163.229	158.758	157.875
11605	142	46	11608	0	A_25_P00013307	hsa-miR-10b*	157.684	155.862	154.478	159.699	157.75	154.899	155.862	160.457
11821	145	16	11824	0	A_25_P00013307	hsa-miR-10b*	156.678	152.261	156.806	157.122	151.317	152.261	157.75	152.261
12186	149	53	12189	0	A_25_P00013306	hsa-miR-10b*	153.076	153.095	158.758	159.699	156.806	154.899	154.981	161.024
12619	154	76	12622	0	A_25_P00013306	hsa-miR-10b*	155.796	154.018	155.421	181.972	156.49	157.684	155.862	158.883
12687	155	62	12690	0	A_25_P00013306	hsa-miR-10b*	156.115	157.309	159.386	159.699	154.981	152.261	155.862	160.457
782	10	44	782	0	A_25_P00015054	hsa-miR-1178	154.899	157.731	155.421	155.546	157.75	158.992	156.49	157.497
1464	18	71	1465	0	A_25_P00015053	hsa-miR-1178	153.076	156.787	153.076	153.847	154.981	158.992	151.963	153.203
3290	41	11	3291	0	A_25_P00015054	hsa-miR-1178	157.122	154.981	166.86	152.215	157.75	151.963	160.961	157.497
5530	68	37	5531	0	A_25_P00015053	hsa-miR-1178	158.129	154.018	154.478	157.122	155.546	157.684	156.806	157.497
5696	70	39	5697	0	A_25_P00015054	hsa-miR-1178	156.678	159.809	153.076	157.122	3054.73	153.956	154.603	156.931
5785	71	47	5787	0	A_25_P00015053	hsa-miR-1178	156.678	158.758	156.49	152.592	156.49	155.843	152.261	155.09
5791	71	53	5793	0	A_25_P00015054	hsa-miR-1178	154.353	155.421	154.899	157.122	163.166	165.551	154.084	155.546
6473	79	79	6475	0	A_25_P00015054	hsa-miR-1178	158.691	154.981	155.862	158.739	157.434	157.684	158.758	157.497
7782	95	76	7784	0	A_25_P00015053	hsa-miR-1178	157.122	152.261	160.457	163.084	154.54	156.115	152.261	158.441
8169	100	53	8171	0	A_25_P00015054	hsa-miR-1178	156.115	159.324	159.386	157.731	156.806	160.832	159.89	156.931
9207	113	25	9209	0	A_25_P00015053	hsa-miR-1178	160.457	154.54	157.75	157.922	162.662	159.699	158.758	159.89
9670	118	78	9672	0	A_25_P00015053	hsa-miR-1178	154.899	161.465	151.65	163.608	152.261	156.678	153.095	159.511
11018	135	33	11021	0	A_25_P00015053	hsa-miR-1178	153.076	156.49	161.59	157.731	158.758	154.899	154.981	155.862
12178	149	45	12181	0	A_25_P00015053	hsa-miR-1178	162.22	158.316	157.75	157.731	153.597	156.678	159.89	154.603
12545	154	2	12548	0	A_25_P00015054	hsa-miR-1178	157.684	156.787	156.49	157.731	160.832	154.899	158.758	157.497
12997	159	44	13000	0	A_25_P00015054	hsa-miR-1178	158.691	155.862	158.758	159.953	153.095	155.843	156.806	155.862
2205	27	74	2206	0	A_25_P00015056	hsa-miR-1179	157.684	163.229	156.49	155.546	155.862	157.04	168.426	157.497
2831	35	44	2832	0	A_25_P00015055	hsa-miR-1179	153.956	157.731	155.421	154.54	159.828	154.415	153.66	157.875
3411	42	50	3412	0	A_25_P00015055	hsa-miR-1179	156.678	153.095	155.862	157.122	155.862	161.965	156.806	156.49
5372	66	43	5373	0	A_25_P00015056	hsa-miR-1179	157.122	160.832	156.49	157.122	157.75	155.843	158.758	153.847
5955	73	53	5957	0	A_25_P00015056	hsa-miR-1179	153.956	157.731	154.478	155.862	155.546	160.832	157.434	156.49
6290	77	60	6292	0	A_25_P00015055	hsa-miR-1179	156.678	161.465	157.434	159.136	155.862	155.843	156.49	156.49
8035	99	1	8037	0	A_25_P00015055	hsa-miR-1179	167.559	158.758	160.457	152.215	159.828	153.597	164.368	160.457
8313	102	33	8315	0	A_25_P00015055	hsa-miR-1179	155.152	153.597	161.59	157.122	160.457	157.985	154.981	158.441
9429	116	1	9431	0	A_25_P00015055	hsa-miR-1179	158.691	157.731	164.916	154.084	158.758	157.04	159.89	162.662
10961	134	58	10964	0	A_25_P00015056	hsa-miR-1179	160.457	154.54	158.316	160.832	156.806	160.832	155.546	154.084
11648	143	7	11651	0	A_25_P00015055	hsa-miR-1179	160.899	160.832	153.956	157.122	154.037	157.684	156.806	157.875
12246	150	31	12249	0	A_25_P00015055	hsa-miR-1179	156.678	158.316	157.75	158.739	156.806	157.04	154.981	156.931
12315	151	18	12318	0	A_25_P00015056	hsa-miR-1179	163.483	158.758	155.421	157.122	162.662	157.684	153.095	155.546
12653	155	28	12656	0	A_25_P00015056	hsa-miR-1179	159.761	158.758	162.157	156.787	152.261	157.684	160.457	156.931
13939	171	3	13943	0	A_25_P00015056	hsa-miR-1179	155.796	156.787	153.597	154.899	160.832	152.261	157.75	155.546
15590	191	15	15595	0	A_25_P00015056	hsa-miR-1179	160.899	163.229	157.434	157.731	155.862	158.566	158.758	159.511
175	3	11	175	0	A_25_P00015057	hsa-miR-1180	166.181	159.809	155.862	154.54	155.862	172.503	163.339	158.441
587	8	13	587	0	A_25_P00015057	hsa-miR-1180	154.899	155.421	154.478	152.215	154.037	154.415	157.75	154.084
1827	23	24	1828	0	A_25_P00015058	hsa-miR-1180	153.956	151.317	155.421	152.215	160.832	153.095	157.75	153.203
2303	29	8	2304	0	A_25_P00015057	hsa-miR-1180	154.899	154.018	158.316	153.076	154.037	153.095	156.49	157.497
2837	35	50	2838	0	A_25_P00015057	hsa-miR-1180	155.152	156.787	158.316	154.084	154.54	153.956	153.095	156.49
3002	37	51	3003	0	A_25_P00015057	hsa-miR-1180	154.899	155.421	154.478	155.152	154.54	151.444	155.546	157.497
3273	40	76	3274	0	A_25_P00015057	hsa-miR-1180	152.196	155.862	160.457	158.504	158.379	155.234	155.546	155.546
4028	50	11	4029	0	A_25_P00015057	hsa-miR-1180	156.678	155.421	155.421	154.54	153.095	154.415	156.806	158.883
4541	56	32	4542	0	A_25_P00015058	hsa-miR-1180	153.076	157.731	156.806	154.899	156.806	152.261	154.981	156.49
6095	75	29	6097	0	A_25_P00015058	hsa-miR-1180	158.691	154.981	157.434	155.862	150.464	160.832	157.75	155.546
8584	105	58	8586	0	A_25_P00015058	hsa-miR-1180	151.317	154.018	159.386	156.787	153.597	154.899	156.806	156.49
10629	130	54	10632	0	A_25_P00015058	hsa-miR-1180	152.196	157.731	158.316	157.122	156.806	157.985	157.75	155.09
13965	171	29	13969	0	A_25_P00015058	hsa-miR-1180	160.899	158.316	153.076	155.862	157.434	156.678	155.862	154.603
15112	185	29	15117	0	A_25_P00015058	hsa-miR-1180	155.152	158.316	156.49	158.739	162.157	153.597	154.084	154.603
15135	185	52	15140	0	A_25_P00015057	hsa-miR-1180	155.796	155.862	155.421	160.961	153.095	156.678	154.981	161.653
15447	189	36	15452	0	A_25_P00015058	hsa-miR-1180	158.691	155.862	157.75	159.953	156.49	155.843	158.379	161.653
567	7	75	567	0	A_25_P00015059	hsa-miR-1181	171.17	164.916	158.758	156.553	159.828	151.963	157.75	164.286
2128	26	79	2129	0	A_25_P00015060	hsa-miR-1181	167.559	159.809	161.59	158.316	160.832	159.699	157.434	167.809
3217	40	20	3218	0	A_25_P00015059	hsa-miR-1181	174.563	163.229	158.316	154.54	157.434	161.34	161.653	159.511
3911	48	58	3912	0	A_25_P00015059	hsa-miR-1181	168.758	167.366	150.773	156.787	160.832	159.699	161.653	164.618
4495	55	68	4496	0	A_25_P00015059	hsa-miR-1181	161.653	165.39	157.434	157.922	160.457	155.843	155.862	158.441
4779	59	24	4780	0	A_25_P00015059	hsa-miR-1181	160.899	167.366	156.806	157.731	159.828	157.684	165.864	159.511
4882	60	45	4883	0	A_25_P00015060	hsa-miR-1181	159.761	163.229	162.157	158.739	162.662	155.843	158.758	163.229
4987	61	68	4988	0	A_25_P00015059	hsa-miR-1181	164.286	160.832	159.386	159.699	156.806	158.566	162.662	164.618
5645	69	70	5646	0	A_25_P00015060	hsa-miR-1181	162.974	170.407	157.434	159.136	159.828	159.699	157.434	163.639
6135	75	69	6137	0	A_25_P00015060	hsa-miR-1181	168.239	168.87	156.806	159.386	159.828	166.86	155.862	164.286
7141	88	9	7143	0	A_25_P00015060	hsa-miR-1181	166.181	162.63	155.421	155.862	161.778	157.04	165.359	162.662
8290	102	10	8292	0	A_25_P00015060	hsa-miR-1181	166.86	168.364	159.386	156.553	165.171	157.985	160.457	157.497
12075	148	24	12078	0	A_25_P00015060	hsa-miR-1181	166.181	161.465	162.157	158.316	159.828	157.985	159.386	166.86
14418	176	72	14422	0	A_25_P00015059	hsa-miR-1181	166.181	160.832	158.316	184.925	154.037	158.566	157.75	165.296
14540	178	30	14544	0	A_25_P00015059	hsa-miR-1181	169.323	162.032	155.862	156.178	153.597	158.992	160.961	162.157
14573	178	63	14577	0	A_25_P00015060	hsa-miR-1181	167.559	157.731	157.434	165.089	163.421	160.832	158.758	163.639
239	3	75	239	0	A_25_P00015061	hsa-miR-1182	160.457	155.862	153.597	155.862	157.434	152.261	156.49	160.457
1999	25	32	2000	0	A_25_P00015061	hsa-miR-1182	151.317	152.261	153.956	153.266	155.546	154.899	159.386	154.084
2694	33	71	2695	0	A_25_P00015062	hsa-miR-1182	154.899	156.787	156.806	158.316	155.546	156.678	155.546	159.511
4220	52	39	4221	0	A_25_P00015062	hsa-miR-1182	155.796	153.095	155.421	156.553	154.981	157.684	156.806	156.49
4756	59	1	4757	0	A_25_P00015061	hsa-miR-1182	154.899	155.862	163.483	155.152	154.037	153.597	160.961	160.457
5284	65	37	5285	0	A_25_P00015062	hsa-miR-1182	154.899	156.787	154.899	153.076	154.981	158.566	155.862	157.497
5357	66	28	5358	0	A_25_P00015062	hsa-miR-1182	160.899	153.095	162.157	152.215	157.434	153.095	158.758	154.603
6727	83	5	6729	0	A_25_P00015061	hsa-miR-1182	157.122	155.862	153.076	149.87	154.037	153.095	155.546	152.905
7085	87	35	7087	0	A_25_P00015062	hsa-miR-1182	152.196	151.65	155.421	156.553	161.34	159.699	155.862	158.441
7745	95	39	7747	0	A_25_P00015061	hsa-miR-1182	152.196	150.383	153.597	157.122	159.386	157.04	158.379	155.546
7803	96	15	7805	0	A_25_P00015062	hsa-miR-1182	158.691	154.54	155.862	155.862	154.981	150.629	155.862	158.441
10775	132	36	10778	0	A_25_P00015062	hsa-miR-1182	153.956	154.981	159.89	158.504	152.261	157.684	159.89	162.662
11722	143	81	11725	0	A_25_P00015061	hsa-miR-1182	153.956	149.913	159.386	173.698	153.095	157.684	157.75	156.49
13724	168	34	13728	0	A_25_P00015062	hsa-miR-1182	155.796	159.809	154.899	154.084	154.981	152.78	157.75	157.497
13814	169	42	13818	0	A_25_P00015061	hsa-miR-1182	153.076	156.787	157.434	155.152	156.806	159.699	157.75	162.662
15688	192	31	15693	0	A_25_P00015061	hsa-miR-1182	158.691	160.832	154.478	158.316	156.806	154.899	159.89	158.441
1734	22	13	1735	0	A_25_P00015063	hsa-miR-1183	162.974	156.787	154.478	155.152	164.286	159.699	166.86	165.801
3500	43	57	3501	0	A_25_P00015063	hsa-miR-1183	159.761	167.366	153.956	152.215	158.758	160.832	168.87	169.251
4218	52	37	4219	0	A_25_P00015063	hsa-miR-1183	162.974	160.832	156.806	157.122	163.421	168.108	170.201	171.758
5843	72	23	5845	0	A_25_P00015063	hsa-miR-1183	158.129	156.49	155.421	156.787	162.662	160.082	166.86	168.664
6659	82	19	6661	0	A_25_P00015064	hsa-miR-1183	159.761	165.39	158.316	154.54	162.662	161.965	170.201	172.265
7167	88	35	7169	0	A_25_P00015064	hsa-miR-1183	156.678	153.095	160.457	158.504	166.037	165.551	175.97	171.439
9306	114	42	9308	0	A_25_P00015063	hsa-miR-1183	156.115	160.832	155.862	157.497	158.758	166.86	166.86	169.582
9350	115	4	9352	0	A_25_P00015064	hsa-miR-1183	166.181	158.758	162.157	158.316	160.832	159.699	169.332	171.17
9421	115	75	9423	0	A_25_P00015063	hsa-miR-1183	166.181	161.465	158.316	163.608	164.618	158.566	168.87	171.17
9993	122	73	9995	0	A_25_P00015064	hsa-miR-1183	162.22	158.758	162.157	163.844	159.386	161.965	168.87	170.407
10786	132	47	10789	0	A_25_P00015064	hsa-miR-1183	156.678	157.731	156.49	157.731	168.571	158.566	166.213	169.582
10888	133	67	10891	0	A_25_P00015064	hsa-miR-1183	163.483	160.832	156.806	165.089	164.286	157.684	170.47	170.407
11884	145	79	11887	0	A_25_P00015064	hsa-miR-1183	163.483	161.465	158.316	173.698	157.75	157.684	167.809	174.676
12396	152	17	12399	0	A_25_P00015064	hsa-miR-1183	159.761	160.457	158.316	159.953	165.171	164.979	162.662	165.296
13193	161	76	13196	0	A_25_P00015063	hsa-miR-1183	158.691	157.731	163.483	187.179	159.828	157.684	170.861	175.453
14682	180	8	14686	0	A_25_P00015063	hsa-miR-1183	164.286	157.731	153.076	156.178	160.457	164.349	172.603	171.758
471	6	61	471	0	A_25_P00015066	hsa-miR-1184	160.899	155.862	153.956	154.084	160.457	158.566	155.862	156.931
1815	23	12	1816	0	A_25_P00015065	hsa-miR-1184	158.129	156.49	156.806	156.553	156.806	156.678	157.75	151.13
3026	37	75	3027	0	A_25_P00015065	hsa-miR-1184	156.678	156.49	152.53	157.922	157.75	154.899	160.457	156.931
3270	40	73	3271	0	A_25_P00015066	hsa-miR-1184	154.353	155.862	159.89	156.178	158.379	158.566	159.89	159.511
5649	69	74	5650	0	A_25_P00015065	hsa-miR-1184	158.691	153.597	154.478	159.699	161.778	155.843	157.434	159.89
6320	78	8	6322	0	A_25_P00015066	hsa-miR-1184	155.796	158.758	157.75	155.546	158.379	155.234	156.806	160.457
9044	111	26	9046	0	A_25_P00015065	hsa-miR-1184	152.196	153.597	153.597	156.553	166.86	156.678	155.862	155.546
9161	112	61	9163	0	A_25_P00015066	hsa-miR-1184	156.678	154.018	155.421	158.504	157.75	160.832	155.862	153.203
10587	130	12	10590	0	A_25_P00015066	hsa-miR-1184	157.684	157.309	156.49	155.862	167.684	160.082	155.862	155.09
10926	134	23	10929	0	A_25_P00015065	hsa-miR-1184	153.956	158.316	154.899	157.731	157.75	156.678	159.386	155.546
12188	149	55	12191	0	A_25_P00015065	hsa-miR-1184	155.796	153.597	153.956	158.739	156.806	156.678	154.981	157.497
13687	167	79	13691	0	A_25_P00015065	hsa-miR-1184	159.324	154.54	150.088	195.636	156.806	156.678	151.963	158.441
13834	169	62	13838	0	A_25_P00015065	hsa-miR-1184	156.115	158.316	155.862	161.34	154.981	153.956	154.981	156.49
14011	171	75	14015	0	A_25_P00015066	hsa-miR-1184	153.076	155.862	154.899	183.454	157.75	154.899	155.862	158.441
14852	182	14	14856	0	A_25_P00015066	hsa-miR-1184	157.122	160.832	160.457	158.316	172.44	157.684	159.89	153.847
15651	191	76	15656	0	A_25_P00015066	hsa-miR-1184	162.22	156.787	158.316	213.801	157.434	223.243	155.862	160.457
1171	15	24	1172	0	A_25_P00015047	hsa-miR-1185	153.472	154.981	161.59	154.54	156.806	156.678	156.49	155.546
4296	53	33	4297	0	A_25_P00015047	hsa-miR-1185	156.678	155.862	159.386	157.122	154.981	154.899	155.546	151.382
5746	71	8	5748	0	A_25_P00015046	hsa-miR-1185	162.22	155.862	160.457	155.862	154.54	157.04	156.806	157.497
6011	74	27	6013	0	A_25_P00015046	hsa-miR-1185	150.711	154.018	153.597	158.883	155.862	157.684	153.095	156.49
6586	81	28	6588	0	A_25_P00015046	hsa-miR-1185	155.796	154.54	158.316	155.862	155.862	157.04	158.758	156.49
7166	88	34	7168	0	A_25_P00015047	hsa-miR-1185	152.342	156.787	161.59	156.553	159.828	163.733	151.021	155.862
8055	99	21	8057	0	A_25_P00015046	hsa-miR-1185	156.678	156.49	157.434	156.178	155.546	153.095	157.75	158.441
9266	114	2	9268	0	A_25_P00015047	hsa-miR-1185	162.974	157.731	159.386	157.497	157.434	154.899	163.339	158.441
9415	115	69	9417	0	A_25_P00015047	hsa-miR-1185	153.076	154.981	161.59	163.608	157.434	157.684	156.806	159.511
10704	131	47	10707	0	A_25_P00015046	hsa-miR-1185	155.796	155.862	153.076	158.316	157.434	157.684	156.806	163.229
10862	133	41	10865	0	A_25_P00015046	hsa-miR-1185	159.324	162.032	157.75	157.122	154.981	163.229	158.379	154.603
11764	144	41	11767	0	A_25_P00015047	hsa-miR-1185	153.956	156.787	157.434	157.122	159.828	154.899	154.981	156.49
12259	150	44	12262	0	A_25_P00015047	hsa-miR-1185	157.122	155.862	158.316	157.922	157.434	159.699	160.457	157.497
12556	154	13	12559	0	A_25_P00015046	hsa-miR-1185	157.684	160.832	160.457	155.546	152.717	156.678	158.758	158.883
13762	168	72	13766	0	A_25_P00015047	hsa-miR-1185	155.796	161.465	157.434	176.744	152.717	160.832	157.434	159.89
13963	171	27	13967	0	A_25_P00015046	hsa-miR-1185	157.122	156.787	159.386	155.546	158.758	154.415	156.806	158.441
2375	29	80	2376	0	A_25_P00015267	hsa-miR-1197	157.122	158.758	153.597	157.497	152.717	154.899	153.095	156.931
2736	34	31	2737	0	A_25_P00015266	hsa-miR-1197	157.684	159.809	159.89	158.316	160.457	157.684	156.49	155.09
2967	37	16	2968	0	A_25_P00015267	hsa-miR-1197	155.796	159.324	159.386	154.54	153.095	154.415	159.386	160.457
3455	43	12	3456	0	A_25_P00015266	hsa-miR-1197	157.122	154.981	160.457	156.178	160.832	153.956	154.981	153.203
4324	53	61	4325	0	A_25_P00015266	hsa-miR-1197	162.22	159.809	159.386	155.862	155.862	155.234	158.758	157.497
5801	71	63	5803	0	A_25_P00015267	hsa-miR-1197	155.796	156.787	156.49	159.699	152.261	155.843	158.379	155.546
8674	106	66	8676	0	A_25_P00015266	hsa-miR-1197	159.761	157.731	157.434	159.136	153.095	163.229	155.546	157.875
9987	122	67	9989	0	A_25_P00015266	hsa-miR-1197	155.796	161.465	157.434	161.086	156.806	156.678	157.75	155.862
13438	164	75	13441	0	A_25_P00015267	hsa-miR-1197	154.899	153.095	156.49	183.868	153.095	154.899	154.981	158.441
13525	165	80	13528	0	A_25_P00015266	hsa-miR-1197	158.691	159.809	158.316	190.696	158.379	157.04	155.862	163.639
13979	171	43	13983	0	A_25_P00015267	hsa-miR-1197	155.796	156.787	155.421	159.828	154.037	156.678	156.806	153.203
14010	171	74	14014	0	A_25_P00015266	hsa-miR-1197	158.691	158.758	159.386	176.744	156.806	157.684	155.862	161.653
14422	176	76	14426	0	A_25_P00015267	hsa-miR-1197	155.152	152.261	155.421	202.107	153.095	157.684	154.603	158.883
14498	177	70	14502	0	A_25_P00015267	hsa-miR-1197	156.678	156.49	156.806	172.14	152.261	154.899	153.095	153.847
14774	181	18	14778	0	A_25_P00015266	hsa-miR-1197	159.761	153.095	162.599	159.136	157.434	163.229	155.546	154.603
15633	191	58	15638	0	A_25_P00015267	hsa-miR-1197	160.899	160.457	158.316	160.457	156.806	158.566	157.75	154.603
340	5	12	340	0	A_25_P00015072	hsa-miR-1200	154.899	154.018	157.434	155.152	158.758	156.678	158.758	154.603
2829	35	42	2830	0	A_25_P00015071	hsa-miR-1200	149.913	158.316	158.316	152.215	154.037	161.34	153.095	152.905
3059	38	26	3060	0	A_25_P00015072	hsa-miR-1200	155.796	157.309	150.088	150.275	159.828	157.684	155.862	154.603
3957	49	22	3958	0	A_25_P00015071	hsa-miR-1200	156.678	159.809	159.89	152.592	158.379	155.234	156.806	159.511
4066	50	49	4067	0	A_25_P00015072	hsa-miR-1200	152.196	157.309	156.49	157.922	168.571	157.684	153.095	152.261
4236	52	55	4237	0	A_25_P00015071	hsa-miR-1200	153.472	152.261	155.421	154.899	152.717	152.78	154.084	155.09
4440	55	13	4441	0	A_25_P00015072	hsa-miR-1200	157.684	156.787	153.597	154.084	155.862	153.597	158.379	155.546
5630	69	55	5631	0	A_25_P00015071	hsa-miR-1200	153.076	154.018	152.53	155.862	154.037	162.537	154.603	154.084
7970	98	18	7972	0	A_25_P00015072	hsa-miR-1200	157.684	154.018	156.49	157.731	158.379	154.415	152.78	159.511
8138	100	22	8140	0	A_25_P00015071	hsa-miR-1200	153.956	155.862	152.53	155.546	154.54	154.899	149.395	154.603
8714	107	24	8716	0	A_25_P00015072	hsa-miR-1200	154.353	155.862	154.899	156.553	228.563	159.699	156.806	155.546
9871	121	33	9873	0	A_25_P00015071	hsa-miR-1200	152.196	156.49	156.49	153.847	154.037	155.843	154.084	157.875
12143	149	10	12146	0	A_25_P00015071	hsa-miR-1200	154.899	155.421	153.597	155.862	152.261	155.843	157.75	155.09
12162	149	29	12165	0	A_25_P00015071	hsa-miR-1200	157.684	154.981	155.862	154.084	158.758	155.843	153.66	155.546
13973	171	37	13977	0	A_25_P00015072	hsa-miR-1200	158.691	154.981	157.75	157.731	159.386	156.678	153.095	150.509
14377	176	31	14381	0	A_25_P00015072	hsa-miR-1200	155.796	155.421	155.862	154.899	151.317	154.899	159.386	156.49
1602	20	45	1603	0	A_25_P00015073	hsa-miR-1201	153.076	158.316	158.316	153.847	158.379	161.34	157.434	156.931
3016	37	65	3017	0	A_25_P00015073	hsa-miR-1201	157.684	156.787	155.862	156.787	155.546	159.699	151.382	152.025
3625	45	18	3626	0	A_25_P00015074	hsa-miR-1201	173.975	158.758	160.457	157.497	154.981	154.899	153.095	154.603
3993	49	58	3994	0	A_25_P00015074	hsa-miR-1201	160.457	156.787	156.49	155.152	160.457	162.537	152.261	153.847
6166	76	18	6168	0	A_25_P00015074	hsa-miR-1201	153.472	154.018	160.457	155.546	155.546	154.899	157.75	157.497
7737	95	31	7739	0	A_25_P00015073	hsa-miR-1201	155.796	159.809	154.478	157.922	160.457	157.684	154.981	157.875
8926	109	72	8928	0	A_25_P00015073	hsa-miR-1201	153.956	159.324	159.89	161.086	159.828	155.843	154.084	158.441
9370	115	24	9372	0	A_25_P00015074	hsa-miR-1201	155.796	156.787	155.421	155.152	158.758	158.566	162.157	158.441
9713	119	39	9715	0	A_25_P00015073	hsa-miR-1201	158.691	157.309	159.386	157.922	162.662	159.699	155.862	156.931
11102	136	35	11105	0	A_25_P00015074	hsa-miR-1201	158.691	155.862	158.316	159.136	153.597	151.963	157.75	158.883
11128	136	61	11131	0	A_25_P00015073	hsa-miR-1201	155.796	154.54	161.59	160.832	154.981	156.678	157.434	154.084
12846	157	57	12849	0	A_25_P00015074	hsa-miR-1201	155.152	155.862	159.386	159.699	158.758	157.04	156.806	155.546
12986	159	33	12989	0	A_25_P00015073	hsa-miR-1201	154.353	157.731	153.597	158.316	154.54	155.843	158.758	155.546
13581	166	54	13584	0	A_25_P00015073	hsa-miR-1201	155.152	159.324	154.899	160.832	156.806	157.684	153.095	158.883
13659	167	51	13663	0	A_25_P00015074	hsa-miR-1201	156.678	156.787	156.806	159.699	152.261	157.04	154.084	158.441
13699	168	9	13703	0	A_25_P00015074	hsa-miR-1201	156.115	154.018	156.806	156.553	162.662	158.566	156.806	154.603
2260	28	47	2261	0	A_25_P00015075	hsa-miR-1202	408.3	344.731	306.941	298.196	454.961	478.14	1749.8	1560.07
2462	31	3	2463	0	A_25_P00015075	hsa-miR-1202	443.08	338.514	280.919	286.532	447.171	460.778	1564.83	1427.19
3214	40	17	3215	0	A_25_P00015076	hsa-miR-1202	440.217	344.209	282.363	294.345	464.12	497.062	1484.95	1401.42
4510	56	1	4511	0	A_25_P00015076	hsa-miR-1202	468.431	350.827	276.129	288.603	476.25	484.053	1366.16	1376.75
4861	60	24	4862	0	A_25_P00015076	hsa-miR-1202	342.196	343.719	282	297.238	438.594	503.967	1616.88	1460.87
4978	61	59	4979	0	A_25_P00015076	hsa-miR-1202	392.188	349.577	297.696	306.566	451.939	467.409	1815.83	1502.02
5454	67	43	5455	0	A_25_P00015076	hsa-miR-1202	338.786	350.827	306.003	310.275	477.491	471.196	1784.8	1688.76
5888	72	68	5890	0	A_25_P00015075	hsa-miR-1202	409.806	348.708	290.163	311.608	435.667	486.318	1603.38	1448.5
8376	103	14	8378	0	A_25_P00015076	hsa-miR-1202	435.667	341.633	283.319	303.629	466.019	489.318	1436.7	1672.21
8467	104	23	8469	0	A_25_P00015075	hsa-miR-1202	352.329	341.633	285.191	298.196	513.613	455.749	1672.21	1569.59
8726	107	36	8728	0	A_25_P00015075	hsa-miR-1202	344.564	357.297	300.152	300.652	443.08	481.795	1717.55	1610.13
8890	109	36	8892	0	A_25_P00015075	hsa-miR-1202	331.648	352.6	296.093	301.109	460.048	499.377	1545.23	1512.71
10062	123	60	10064	0	A_25_P00015075	hsa-miR-1202	394.269	342.718	310.275	305.483	447.171	487.162	1589.31	1442.95
10868	133	47	10871	0	A_25_P00015076	hsa-miR-1202	357.653	340.307	300.777	295.594	467.409	478.14	1532.43	1532.43
11084	136	17	11087	0	A_25_P00015075	hsa-miR-1202	430.688	347.236	292.701	301.484	465.308	495.433	1460.87	1436.7
14673	179	81	14677	0	A_25_P00015076	hsa-miR-1202	454.961	347.236	301.484	380.723	444.103	453.025	1442.95	1366.16
632	8	58	632	0	A_25_P00015077	hsa-miR-1203	156.678	156.787	152.196	155.862	154.981	155.843	155.862	149.174
2548	32	7	2549	0	A_25_P00015078	hsa-miR-1203	154.899	154.54	154.899	156.178	158.758	156.678	159.386	154.603
3131	39	16	3132	0	A_25_P00015077	hsa-miR-1203	158.691	155.862	152.53	152.215	151.317	154.899	159.386	153.847
4266	53	3	4267	0	A_25_P00015077	hsa-miR-1203	153.956	153.095	157.434	155.152	158.758	152.78	157.75	156.49
8798	108	26	8800	0	A_25_P00015077	hsa-miR-1203	154.899	154.018	153.076	155.152	160.832	157.684	155.546	155.546
9900	121	62	9902	0	A_25_P00015077	hsa-miR-1203	156.678	154.981	158.758	158.316	151.65	160.082	159.386	154.603
10178	125	13	10181	0	A_25_P00015078	hsa-miR-1203	155.796	154.981	160.457	154.54	151.317	157.985	157.434	157.497
10457	128	46	10460	0	A_25_P00015078	hsa-miR-1203	155.796	153.095	156.806	157.497	158.758	158.566	152.78	157.497
10965	134	62	10968	0	A_25_P00015077	hsa-miR-1203	155.152	158.316	156.49	160.961	152.261	159.699	154.603	157.497
12959	159	6	12962	0	A_25_P00015078	hsa-miR-1203	155.796	158.758	163.166	155.862	156.49	156.678	161.653	156.49
14055	172	37	14059	0	A_25_P00015077	hsa-miR-1203	157.684	157.731	158.316	157.122	157.75	154.415	152.78	154.603
14080	172	62	14084	0	A_25_P00015078	hsa-miR-1203	156.678	154.018	152.53	164.238	154.037	151.963	157.434	159.511
14420	176	74	14424	0	A_25_P00015077	hsa-miR-1203	154.353	156.787	158.316	184.189	154.981	152.261	155.546	157.875
14426	176	80	14430	0	A_25_P00015078	hsa-miR-1203	156.115	155.862	155.862	202.701	155.862	163.733	155.862	159.89
14529	178	19	14533	0	A_25_P00015078	hsa-miR-1203	154.899	155.862	157.75	155.546	158.379	154.899	154.981	155.09
14809	181	53	14813	0	A_25_P00015078	hsa-miR-1203	155.796	157.731	161.59	158.883	159.828	155.843	155.862	155.546
2313	29	18	2314	0	A_25_P00015082	hsa-miR-1204	153.076	158.758	154.478	156.553	153.095	155.843	158.758	155.546
3744	46	55	3745	0	A_25_P00015082	hsa-miR-1204	153.956	153.095	159.386	157.731	157.75	159.699	153.095	156.49
3976	49	41	3977	0	A_25_P00015081	hsa-miR-1204	153.472	157.731	160.457	155.152	156.806	158.566	156.806	160.457
7135	88	3	7137	0	A_25_P00015081	hsa-miR-1204	155.152	154.018	151.65	155.862	158.379	153.597	159.386	152.025
7341	90	45	7343	0	A_25_P00015082	hsa-miR-1204	153.472	157.731	157.434	150.629	153.095	161.965	156.806	160.457
8868	109	14	8870	0	A_25_P00015081	hsa-miR-1204	152.196	160.832	154.899	154.54	153.095	158.566	157.75	154.603
9023	111	5	9025	0	A_25_P00015082	hsa-miR-1204	156.678	150.383	153.597	154.084	154.037	155.843	160.457	155.546
9798	120	42	9800	0	A_25_P00015081	hsa-miR-1204	156.678	162.032	155.421	155.152	156.806	154.415	155.862	156.931
10407	127	78	10410	0	A_25_P00015082	hsa-miR-1204	157.122	157.731	157.434	171.377	156.806	158.566	162.157	161.653
10746	132	7	10749	0	A_25_P00015082	hsa-miR-1204	157.684	154.018	154.478	156.787	150.773	156.678	155.546	161.653
10826	133	5	10829	0	A_25_P00015081	hsa-miR-1204	163.483	157.731	160.457	155.546	156.806	150.629	159.89	159.511
10851	133	30	10854	0	A_25_P00015081	hsa-miR-1204	155.152	159.809	158.316	158.316	158.379	153.956	152.261	155.862
11534	141	57	11537	0	A_25_P00015082	hsa-miR-1204	153.956	159.809	157.75	159.136	156.806	160.082	160.457	157.497
14902	182	64	14906	0	A_25_P00015081	hsa-miR-1204	158.691	155.421	152.53	164.555	153.095	158.992	158.758	155.862
14918	182	81	14923	0	A_25_P00015082	hsa-miR-1204	159.761	163.229	156.49	208.649	156.806	154.415	158.758	157.497
15225	186	60	15230	0	A_25_P00015081	hsa-miR-1204	158.691	160.457	155.421	162.724	154.54	158.992	154.981	158.441
180	3	16	180	0	A_25_P00015083	hsa-miR-1205	156.678	151.317	154.478	154.084	154.981	155.843	159.386	155.546
3121	39	6	3122	0	A_25_P00015084	hsa-miR-1205	153.472	158.758	155.421	151.382	158.379	155.843	157.75	155.546
4298	53	35	4299	0	A_25_P00015083	hsa-miR-1205	156.115	154.018	157.434	156.787	158.379	157.985	151.021	152.905
4303	53	40	4304	0	A_25_P00015083	hsa-miR-1205	155.152	154.981	156.49	155.862	158.379	156.678	154.981	152.025
5303	65	56	5304	0	A_25_P00015083	hsa-miR-1205	153.076	154.981	155.421	155.862	155.862	151.444	154.981	154.084
6990	86	22	6992	0	A_25_P00015084	hsa-miR-1205	153.956	152.261	153.076	155.152	161.778	163.229	155.862	158.441
7762	95	56	7764	0	A_25_P00015083	hsa-miR-1205	156.678	150.383	155.421	156.553	158.758	158.566	153.095	154.603
8080	99	46	8082	0	A_25_P00015084	hsa-miR-1205	156.115	157.309	158.316	157.497	154.981	156.678	154.981	155.546
8243	101	45	8245	0	A_25_P00015084	hsa-miR-1205	153.956	154.981	152.196	157.731	156.806	160.832	151.021	155.546
8384	103	22	8386	0	A_25_P00015084	hsa-miR-1205	154.899	158.758	158.758	155.862	162.157	154.899	159.89	152.905
8590	105	64	8592	0	A_25_P00015084	hsa-miR-1205	159.324	152.261	155.421	159.699	157.75	155.843	157.434	156.931
10014	123	12	10016	0	A_25_P00015084	hsa-miR-1205	160.899	154.54	154.899	155.546	153.597	153.956	157.75	158.441
10339	127	10	10342	0	A_25_P00015083	hsa-miR-1205	153.472	156.787	156.49	155.152	154.54	154.415	158.758	155.546
11954	146	67	11957	0	A_25_P00015083	hsa-miR-1205	158.129	154.981	154.478	161.965	157.75	155.843	153.095	159.511
12069	148	18	12072	0	A_25_P00015084	hsa-miR-1205	157.122	154.54	155.862	156.553	153.597	156.678	159.89	154.603
15681	192	24	15686	0	A_25_P00015083	hsa-miR-1205	159.324	159.809	160.457	155.862	156.49	159.699	158.758	158.441
3158	39	43	3159	0	A_25_P00015086	hsa-miR-1206	150.32	157.731	153.597	156.553	156.806	163.229	155.546	154.603
3938	49	3	3939	0	A_25_P00015085	hsa-miR-1206	157.684	157.731	161.59	154.084	154.981	157.985	156.806	155.546
6399	79	5	6401	0	A_25_P00015086	hsa-miR-1206	157.122	156.49	156.806	153.847	156.806	155.843	157.434	157.497
6510	80	34	6512	0	A_25_P00015085	hsa-miR-1206	156.678	157.731	151.65	155.152	442.488	159.699	155.546	156.931
6881	84	77	6883	0	A_25_P00015085	hsa-miR-1206	158.691	155.421	155.421	161.34	153.095	159.699	154.981	160.457
7090	87	40	7092	0	A_25_P00015085	hsa-miR-1206	156.678	157.731	160.457	158.504	161.778	157.985	153.095	158.441
9221	113	39	9223	0	A_25_P00015085	hsa-miR-1206	157.684	156.787	153.597	155.152	156.806	158.566	157.434	157.875
11028	135	43	11031	0	A_25_P00015086	hsa-miR-1206	155.796	156.49	162.599	155.862	151.317	162.537	157.75	155.546
12480	153	19	12483	0	A_25_P00015086	hsa-miR-1206	156.115	152.261	159.89	157.731	154.981	156.678	163.339	156.49
13684	167	76	13688	0	A_25_P00015085	hsa-miR-1206	160.899	153.597	153.597	185.549	154.981	156.115	156.806	160.457
14090	172	72	14094	0	A_25_P00015086	hsa-miR-1206	160.457	155.421	155.421	175.628	154.037	157.684	156.49	156.49
14476	177	48	14480	0	A_25_P00015086	hsa-miR-1206	162.22	154.018	156.49	159.828	154.037	156.678	158.758	156.49
14771	181	15	14775	0	A_25_P00015086	hsa-miR-1206	157.684	160.832	159.89	157.497	153.597	156.678	153.095	160.457
14974	183	55	14979	0	A_25_P00015085	hsa-miR-1206	157.684	158.316	157.434	165.503	159.828	153.597	158.758	155.546
15311	187	64	15316	0	A_25_P00015086	hsa-miR-1206	156.678	157.731	154.478	165.296	156.806	152.78	157.75	158.883
15592	191	17	15597	0	A_25_P00015085	hsa-miR-1206	157.684	163.733	160.457	157.731	161.778	153.956	160.961	160.457
459	6	49	459	0	A_25_P00015089	hsa-miR-1207-3p	157.684	157.731	153.597	153.847	157.75	161.965	156.806	152.261
712	9	56	712	0	A_25_P00015090	hsa-miR-1207-3p	157.684	155.421	155.421	153.847	158.758	156.115	155.862	160.457
1044	13	61	1045	0	A_25_P00015090	hsa-miR-1207-3p	155.796	157.731	152.196	155.152	154.037	156.115	158.758	156.931
2706	34	1	2707	0	A_25_P00015089	hsa-miR-1207-3p	156.678	156.787	159.386	153.266	162.662	153.956	158.758	159.511
4599	57	8	4600	0	A_25_P00015089	hsa-miR-1207-3p	156.678	157.731	156.806	155.546	157.75	149.965	164.916	155.546
4976	61	57	4977	0	A_25_P00015089	hsa-miR-1207-3p	154.899	154.981	153.597	156.553	155.862	154.899	155.546	155.546
5607	69	32	5608	0	A_25_P00015089	hsa-miR-1207-3p	154.353	158.316	155.421	152.215	158.379	157.684	155.862	160.457
6520	80	44	6522	0	A_25_P00015090	hsa-miR-1207-3p	158.129	159.324	158.758	157.497	153.095	150.275	151.382	152.025
6950	85	64	6952	0	A_25_P00015090	hsa-miR-1207-3p	160.899	150.383	161.59	155.862	154.037	159.699	155.546	153.847
10730	131	73	10733	0	A_25_P00015090	hsa-miR-1207-3p	152.342	157.731	157.434	164.238	153.095	160.832	154.981	153.203
12304	151	7	12307	0	A_25_P00015090	hsa-miR-1207-3p	157.684	156.49	158.316	154.54	174.037	153.095	154.981	154.603
12340	151	43	12343	0	A_25_P00015089	hsa-miR-1207-3p	157.684	158.758	155.862	157.731	159.828	155.234	155.546	155.862
12355	151	58	12358	0	A_25_P00015090	hsa-miR-1207-3p	155.796	158.316	153.956	159.953	157.434	160.832	155.546	158.441
13033	159	80	13036	0	A_25_P00015090	hsa-miR-1207-3p	154.899	157.731	156.49	181.972	159.828	155.843	155.862	161.653
13456	165	11	13459	0	A_25_P00015089	hsa-miR-1207-3p	155.796	157.309	159.386	155.546	174.563	150.629	157.75	158.441
15131	185	48	15136	0	A_25_P00015089	hsa-miR-1207-3p	159.761	154.981	156.806	159.828	154.037	155.843	156.806	158.441
1116	14	51	1117	0	A_25_P00015087	hsa-miR-1207-5p	229.908	210.038	177.096	169.251	221.061	234.631	457.006	425.674
1461	18	68	1462	0	A_25_P00015088	hsa-miR-1207-5p	226.217	227.351	186.525	170.345	212.247	228.173	481.795	464.714
2598	32	57	2599	0	A_25_P00015087	hsa-miR-1207-5p	227.887	210.842	179.248	169.251	219.83	239.581	442.784	421.538
2979	37	28	2980	0	A_25_P00015088	hsa-miR-1207-5p	227.887	220.546	187.116	171.377	221.061	244.492	476.875	467.901
4667	57	76	4668	0	A_25_P00015087	hsa-miR-1207-5p	252.685	217.021	182.427	172.634	210.107	238.717	460.778	418.12
5708	70	52	5710	0	A_25_P00015088	hsa-miR-1207-5p	219.654	220.546	181.007	174.676	212.247	246.33	460.778	469.868
6281	77	51	6283	0	A_25_P00015088	hsa-miR-1207-5p	228.809	223.946	185.133	174.306	219.346	239.581	478.14	466.019
7160	88	28	7162	0	A_25_P00015088	hsa-miR-1207-5p	222.607	223.388	181.981	166.61	219.346	228.809	477.491	476.25
7868	96	80	7870	0	A_25_P00015088	hsa-miR-1207-5p	228.809	217.358	185.549	181.516	213.83	232.851	462.152	444.751
9723	119	49	9725	0	A_25_P00015087	hsa-miR-1207-5p	223.914	211.404	181.007	171.377	214.713	236.281	444.103	420.14
10785	132	46	10788	0	A_25_P00015088	hsa-miR-1207-5p	226.998	218.073	183.723	174.676	220.338	238.717	473.391	446.093
12047	147	78	12050	0	A_25_P00015087	hsa-miR-1207-5p	240.688	213.276	183.392	187.929	215.95	235.694	442.784	435.667
12170	149	37	12173	0	A_25_P00015087	hsa-miR-1207-5p	246.146	214.713	181.007	170.789	221.482	235.065	434.004	412.543
12313	151	16	12316	0	A_25_P00015087	hsa-miR-1207-5p	222.607	214.713	186.525	174.676	215.95	230.923	459.474	449.232
15428	189	17	15433	0	A_25_P00015088	hsa-miR-1207-5p	242.637	216.586	184.302	174.676	223.284	240.263	463.097	438.929
15720	192	63	15725	0	A_25_P00015087	hsa-miR-1207-5p	241.687	222.732	181.981	184.189	209.453	239.581	438.594	423.208
564	7	72	564	0	A_25_P00015091	hsa-miR-1208	153.956	157.731	155.421	153.076	154.037	157.04	152.261	154.603
1547	19	72	1548	0	A_25_P00015092	hsa-miR-1208	155.796	158.758	158.316	156.553	153.095	153.095	152.78	152.261
2389	30	12	2390	0	A_25_P00015091	hsa-miR-1208	153.956	156.787	157.434	152.592	155.862	152.78	157.75	155.862
5193	64	28	5194	0	A_25_P00015091	hsa-miR-1208	158.691	154.54	162.599	154.54	156.49	153.956	154.981	157.497
5356	66	27	5357	0	A_25_P00015091	hsa-miR-1208	159.761	152.261	157.75	152.592	159.828	155.843	157.434	153.847
6122	75	56	6124	0	A_25_P00015091	hsa-miR-1208	153.956	149.913	157.434	158.316	157.75	153.956	153.66	153.847
6491	80	15	6493	0	A_25_P00015092	hsa-miR-1208	153.076	156.49	161.59	154.084	161.778	152.78	153.095	155.546
6705	82	65	6707	0	A_25_P00015091	hsa-miR-1208	156.678	153.597	154.478	159.828	156.806	156.678	156.49	154.603
9632	118	40	9634	0	A_25_P00015092	hsa-miR-1208	156.115	154.981	154.478	152.592	156.806	153.095	154.981	153.847
10505	129	12	10508	0	A_25_P00015091	hsa-miR-1208	158.129	157.731	155.421	150.629	158.758	154.415	155.546	157.497
11351	139	38	11354	0	A_25_P00015092	hsa-miR-1208	156.678	156.787	157.434	157.922	151.65	153.956	159.89	152.905
11675	143	34	11678	0	A_25_P00015092	hsa-miR-1208	158.691	159.809	154.899	155.862	155.862	157.985	157.75	156.49
12427	152	48	12430	0	A_25_P00015091	hsa-miR-1208	160.899	150.773	160.961	158.504	158.758	160.832	152.78	154.084
12513	153	52	12516	0	A_25_P00015092	hsa-miR-1208	153.472	154.981	150.773	159.699	154.54	152.261	157.434	156.49
12750	156	43	12753	0	A_25_P00015092	hsa-miR-1208	158.129	156.49	152.196	155.546	155.862	154.899	155.546	153.203
12781	156	74	12784	0	A_25_P00015092	hsa-miR-1208	158.691	157.731	152.53	174.037	157.75	157.684	155.862	156.49
1324	17	13	1325	0	A_25_P00012153	hsa-miR-122	157.122	155.862	153.956	153.076	154.037	156.115	159.386	155.546
1380	17	69	1381	0	A_25_P00012154	hsa-miR-122	156.678	154.018	155.421	156.553	156.806	156.678	155.862	156.49
2031	25	64	2032	0	A_25_P00012154	hsa-miR-122	157.684	158.758	159.386	156.553	154.981	156.678	155.862	155.09
4420	54	75	4421	0	A_25_P00012153	hsa-miR-122	153.076	155.862	160.457	157.122	158.758	156.678	158.379	157.875
5122	63	39	5123	0	A_25_P00012154	hsa-miR-122	153.076	157.731	157.434	156.178	156.49	158.566	154.981	157.875
5494	68	1	5495	0	A_25_P00012153	hsa-miR-122	163.483	157.309	154.478	154.084	159.386	153.956	158.758	160.457
6061	74	77	6063	0	A_25_P00012153	hsa-miR-122	155.796	153.095	154.478	160.457	158.758	160.832	157.75	156.931
6276	77	46	6278	0	A_25_P00012153	hsa-miR-122	155.796	157.731	154.478	157.731	156.49	157.985	156.806	156.49
6561	81	3	6563	0	A_25_P00012153	hsa-miR-122	153.956	153.597	155.421	154.54	159.386	153.956	159.89	159.511
7338	90	42	7340	0	A_25_P00012154	hsa-miR-122	155.152	156.787	156.49	157.731	157.75	167.477	154.084	154.603
7379	91	1	7381	0	A_25_P00012154	hsa-miR-122	162.22	157.731	159.386	158.316	158.758	157.684	162.157	159.511
7916	97	46	7918	0	A_25_P00012154	hsa-miR-122	156.115	154.018	157.75	154.54	156.49	156.678	154.981	158.883
11159	137	10	11162	0	A_25_P00012153	hsa-miR-122	159.761	157.731	157.434	154.54	161.778	155.843	158.758	157.497
12003	147	34	12006	0	A_25_P00012154	hsa-miR-122	156.678	154.018	155.421	155.546	154.037	159.699	155.862	158.883
14702	180	28	14706	0	A_25_P00012154	hsa-miR-122	154.899	158.758	159.386	155.152	153.597	158.992	154.084	156.931
14813	181	57	14817	0	A_25_P00012153	hsa-miR-122	152.196	163.229	154.899	162.157	159.386	158.992	157.75	158.441
285	4	39	285	0	A_25_P00013387	hsa-miR-122*	168.758	156.49	158.758	159.828	166.037	162.537	154.981	158.883
466	6	56	466	0	A_25_P00013386	hsa-miR-122*	168.758	154.018	156.806	156.553	155.862	158.566	159.89	160.457
684	9	28	684	0	A_25_P00013387	hsa-miR-122*	160.899	156.49	159.386	157.731	154.037	156.678	162.157	155.546
1188	15	41	1189	0	A_25_P00013386	hsa-miR-122*	165.551	159.809	157.434	153.847	154.981	163.733	154.084	159.89
2608	32	67	2609	0	A_25_P00013387	hsa-miR-122*	159.761	155.862	158.758	156.178	153.095	159.699	159.89	159.89
6624	81	66	6626	0	A_25_P00013387	hsa-miR-122*	160.899	156.49	157.75	160.457	157.75	156.678	158.758	159.511
7952	97	82	7954	0	A_25_P00013386	hsa-miR-122*	158.691	155.862	163.483	163.421	159.386	156.678	163.796	167.415
8318	102	38	8320	0	A_25_P00013387	hsa-miR-122*	160.899	154.54	156.49	155.862	157.75	158.566	158.379	156.931
8481	104	37	8483	0	A_25_P00013386	hsa-miR-122*	163.483	158.758	159.386	155.862	157.75	157.04	154.603	155.862
8763	107	73	8765	0	A_25_P00013386	hsa-miR-122*	159.761	157.731	159.386	162.537	155.862	156.115	154.981	158.883
8862	109	8	8864	0	A_25_P00013386	hsa-miR-122*	158.691	154.018	157.75	155.152	158.758	155.843	158.379	161.653
8915	109	61	8917	0	A_25_P00013387	hsa-miR-122*	164.979	158.316	159.386	157.497	157.75	156.115	157.434	159.89
10332	127	3	10335	0	A_25_P00013386	hsa-miR-122*	155.796	154.981	157.434	155.152	162.157	155.843	156.806	154.603
11465	140	70	11468	0	A_25_P00013387	hsa-miR-122*	158.691	160.832	157.434	165.503	159.828	160.832	154.981	158.441
11961	146	74	11964	0	A_25_P00013386	hsa-miR-122*	153.472	153.095	162.599	173.11	158.758	155.843	157.75	161.653
14969	183	50	14974	0	A_25_P00013387	hsa-miR-122*	155.152	156.49	155.421	161.653	158.758	157.684	157.75	159.89
652	8	78	652	0	A_25_P00015033	hsa-miR-1224-3p	155.152	154.018	153.597	156.553	157.434	160.082	153.095	159.511
744	10	6	744	0	A_25_P00015033	hsa-miR-1224-3p	158.691	160.832	151.65	154.54	157.75	151.963	165.359	154.603
955	12	53	955	0	A_25_P00015033	hsa-miR-1224-3p	153.472	154.981	155.421	153.076	157.75	161.965	155.862	155.09
2091	26	42	2092	0	A_25_P00014909	hsa-miR-1224-3p	158.691	154.018	156.806	153.847	156.806	163.229	154.084	156.49
3980	49	45	3981	0	A_25_P00014909	hsa-miR-1224-3p	158.129	158.758	154.899	151.382	157.75	160.832	154.084	155.862
4011	49	76	4012	0	A_25_P00014910	hsa-miR-1224-3p	156.115	154.981	159.89	153.847	155.862	163.229	156.49	159.89
4242	52	61	4243	0	A_25_P00014911	hsa-miR-1224-3p	163.483	162.032	152.53	155.546	156.806	158.992	151.382	158.441
6521	80	45	6523	0	A_25_P00014910	hsa-miR-1224-3p	156.678	160.832	157.434	153.847	157.434	154.899	157.75	156.49
6949	85	63	6951	0	A_25_P00014911	hsa-miR-1224-3p	158.691	159.324	159.89	156.553	157.434	157.04	154.084	158.441
7016	86	48	7018	0	A_25_P00014911	hsa-miR-1224-3p	152.342	156.787	155.421	152.215	162.157	161.965	154.084	154.084
7779	95	73	7781	0	A_25_P00014909	hsa-miR-1224-3p	158.691	156.787	153.597	160.457	156.806	156.678	156.806	157.497
11514	141	37	11517	0	A_25_P00014910	hsa-miR-1224-3p	153.076	158.758	161.59	157.922	155.862	158.566	157.434	152.261
12620	154	77	12623	0	A_25_P00014911	hsa-miR-1224-3p	159.761	156.787	157.75	179.061	154.981	165.551	155.862	155.546
12667	155	42	12670	0	A_25_P00014910	hsa-miR-1224-3p	157.684	154.018	159.386	157.731	155.546	159.699	154.981	155.546
13502	165	57	13505	0	A_25_P00015033	hsa-miR-1224-3p	157.684	155.862	159.89	159.386	153.095	157.04	160.961	156.931
14384	176	38	14388	0	A_25_P00014909	hsa-miR-1224-3p	154.899	156.49	156.49	157.922	158.379	160.082	156.806	158.441
1453	18	60	1454	0	A_25_P00014906	hsa-miR-1224-5p	163.483	162.032	159.386	156.553	157.434	163.229	166.213	166.355
1667	21	28	1668	0	A_25_P00014907	hsa-miR-1224-5p	160.899	159.324	157.75	155.862	156.49	158.566	167.366	165.801
3918	48	65	3919	0	A_25_P00014906	hsa-miR-1224-5p	157.684	159.809	155.421	157.922	154.981	154.899	167.809	164.618
4304	53	41	4305	0	A_25_P00014907	hsa-miR-1224-5p	157.684	161.465	159.386	156.553	156.806	157.684	165.864	165.296
4753	58	80	4754	0	A_25_P00014907	hsa-miR-1224-5p	157.684	158.316	160.457	160.269	157.434	159.699	160.457	171.17
6442	79	48	6444	0	A_25_P00014906	hsa-miR-1224-5p	157.684	156.49	157.434	158.316	158.758	157.684	164.368	169.251
9433	116	5	9435	0	A_25_P00014907	hsa-miR-1224-5p	169.323	158.316	161.59	157.731	156.806	159.699	164.916	165.801
9601	118	9	9603	0	A_25_P00014906	hsa-miR-1224-5p	159.761	157.731	165.582	153.847	156.49	153.956	165.864	163.639
10272	126	25	10275	0	A_25_P00014907	hsa-miR-1224-5p	159.761	156.787	158.316	157.497	160.832	158.566	164.368	166.86
11747	144	24	11750	0	A_25_P00014906	hsa-miR-1224-5p	158.691	163.229	159.386	157.122	153.597	158.566	165.864	161.653
12418	152	39	12421	0	A_25_P00014907	hsa-miR-1224-5p	160.899	159.809	158.316	157.122	157.75	156.678	158.758	163.639
12905	158	34	12908	0	A_25_P00014907	hsa-miR-1224-5p	159.761	170.407	163.166	158.739	156.49	154.899	164.368	165.801
13310	163	29	13313	0	A_25_P00014906	hsa-miR-1224-5p	159.324	156.787	155.862	155.546	158.758	157.684	165.359	169.582
14314	175	50	14318	0	A_25_P00014907	hsa-miR-1224-5p	157.684	162.032	159.386	160.832	153.095	157.04	166.86	160.457
14606	179	14	14610	0	A_25_P00014906	hsa-miR-1224-5p	162.22	160.832	161.59	157.497	158.758	155.843	164.368	170.789
15587	191	12	15592	0	A_25_P00014906	hsa-miR-1224-5p	164.979	163.229	161.59	154.54	161.778	160.832	164.368	171.17
557	7	65	557	0	A_25_P00014925	hsa-miR-1225-3p	168.758	167.366	168.571	161.778	163.844	172.503	173.636	172.985
692	9	36	692	0	A_25_P00014924	hsa-miR-1225-3p	174.563	170.407	173.636	159.828	163.844	175.008	173.636	172.666
1363	17	52	1364	0	A_25_P00014924	hsa-miR-1225-3p	169.757	173.172	171.357	162.724	166.86	173.768	166.86	171.17
1792	22	71	1793	0	A_25_P00014924	hsa-miR-1225-3p	174.563	166.86	167.222	164.238	164.286	170.345	172.603	172.265
4698	58	25	4699	0	A_25_P00014924	hsa-miR-1225-3p	171.17	174.563	170.376	160.832	165.171	171.964	175.008	172.409
5451	67	40	5452	0	A_25_P00014925	hsa-miR-1225-3p	161.653	169.757	170.851	160.832	177.51	169.251	174.037	166.86
5881	72	61	5883	0	A_25_P00014925	hsa-miR-1225-3p	166.181	166.355	168.571	158.883	165.171	175.008	173.254	170.138
7830	96	42	7832	0	A_25_P00014924	hsa-miR-1225-3p	173.254	168.87	169.332	162.724	167.684	169.251	173.636	171.17
8853	108	81	8855	0	A_25_P00014924	hsa-miR-1225-3p	173.975	172.265	170.851	173.698	163.844	168.571	175.515	171.17
9825	120	69	9827	0	A_25_P00014925	hsa-miR-1225-3p	167.559	169.332	171.357	166.86	163.844	171.964	168.426	166.86
10718	131	61	10721	0	A_25_P00014925	hsa-miR-1225-3p	165.551	169.757	166.86	163.844	165.171	170.345	172.265	172.409
10935	134	32	10938	0	A_25_P00014924	hsa-miR-1225-3p	172.327	167.366	173.636	163.308	166.037	168.108	171.357	9.64631
12280	150	65	12283	0	A_25_P00014925	hsa-miR-1225-3p	173.975	167.366	168.571	169.757	166.86	165.551	171.696	168.664
14064	172	46	14068	0	A_25_P00014925	hsa-miR-1225-3p	167.559	172.603	170.376	163.421	167.684	172.503	166.213	170.138
15148	185	65	15153	0	A_25_P00014924	hsa-miR-1225-3p	176.042	170.407	165.582	176.744	163.166	169.757	174.563	172.409
15645	191	70	15650	0	A_25_P00014925	hsa-miR-1225-3p	167.559	174.883	173.223	184.189	170.138	169.757	171.357	176.249
479	6	69	479	0	A_25_P00014921	hsa-miR-1225-5p	266.023	249.43	199.534	188.626	251.297	279.588	567.058	509.99
820	10	82	820	0	A_25_P00014920	hsa-miR-1225-5p	281.885	256.424	203.058	196.202	261.446	284.785	567.058	572.929
1551	19	76	1552	0	A_25_P00014921	hsa-miR-1225-5p	271.192	246.063	213.604	188.251	249.244	288.144	569.618	529.354
3489	43	46	3490	0	A_25_P00014921	hsa-miR-1225-5p	260.834	247.381	205.747	189.521	249.244	290.163	542.408	568.457
3581	44	56	3582	0	A_25_P00014921	hsa-miR-1225-5p	259.277	254.546	209.484	192.914	239.919	280.753	571.742	532.299
4845	60	8	4846	0	A_25_P00014920	hsa-miR-1225-5p	279.494	258.364	210.461	186.65	262.289	295.156	644.054	572.929
4905	60	68	4906	0	A_25_P00014921	hsa-miR-1225-5p	267.768	243.213	204.259	189.146	256.621	273.565	574.117	543.705
5318	65	71	5319	0	A_25_P00014921	hsa-miR-1225-5p	272.079	248.891	205.747	195.282	258.488	285.565	578.251	554.788
6548	80	72	6550	0	A_25_P00014920	hsa-miR-1225-5p	283.714	259.34	207.737	202.107	259.34	297.53	626.5	585.161
7150	88	18	7152	0	A_25_P00014921	hsa-miR-1225-5p	276.908	251.753	196.554	192.267	202.324	290.767	547.989	547.989
7318	90	22	7320	0	A_25_P00014920	hsa-miR-1225-5p	265.525	256.424	208.157	188.626	270.072	292.701	576.966	596.424
8289	102	9	8291	0	A_25_P00014920	hsa-miR-1225-5p	285.191	257.493	209.906	191.52	268.349	293.087	624.015	552.076
9576	117	66	9578	0	A_25_P00014920	hsa-miR-1225-5p	278.705	255.419	208.658	192.267	266.396	295.906	610.392	594.274
10048	123	46	10050	0	A_25_P00014921	hsa-miR-1225-5p	259.444	252.903	203.058	190.696	215.95	280.753	561.724	539.748
14311	175	47	14315	0	A_25_P00014920	hsa-miR-1225-5p	283.714	256.114	209.906	205.387	262.289	285.565	665.194	592.922
15672	192	15	15677	0	A_25_P00014920	hsa-miR-1225-5p	279.838	248.042	214.423	189.146	284.421	282	640.966	589.635
610	8	36	610	0	A_25_P00014929	hsa-miR-1226	156.678	159.809	155.421	153.076	153.095	157.684	157.75	154.084
2744	34	39	2745	0	A_25_P00014927	hsa-miR-1226	152.342	158.316	154.478	153.076	160.457	154.415	155.862	152.025
2854	35	67	2855	0	A_25_P00014929	hsa-miR-1226	157.684	162.63	154.478	157.731	157.75	157.684	158.758	152.025
2855	35	68	2856	0	A_25_P00014929	hsa-miR-1226	158.691	157.731	158.758	158.739	158.379	157.985	157.75	154.603
2942	36	73	2943	0	A_25_P00014929	hsa-miR-1226	155.152	158.758	155.421	157.122	156.49	156.678	154.084	158.883
4956	61	37	4957	0	A_25_P00014927	hsa-miR-1226	150.32	154.981	155.421	154.084	154.54	156.678	152.78	154.603
5730	70	74	5732	0	A_25_P00015067	hsa-miR-1226	151.317	156.787	155.862	161.086	154.54	154.899	152.78	157.875
6974	86	6	6976	0	A_25_P00014928	hsa-miR-1226	157.122	159.324	158.316	154.54	154.037	152.261	159.386	157.875
7880	97	10	7882	0	A_25_P00015067	hsa-miR-1226	159.761	157.731	157.434	155.152	159.386	155.843	153.66	153.203
9182	112	82	9184	0	A_25_P00014928	hsa-miR-1226	157.684	163.733	158.316	164.555	156.806	158.566	154.981	161.653
9634	118	42	9636	0	A_25_P00014928	hsa-miR-1226	154.353	160.457	157.75	158.504	155.862	160.832	152.261	152.905
9733	119	59	9735	0	A_25_P00014927	hsa-miR-1226	152.196	152.261	150.773	157.731	154.981	156.678	153.095	156.49
10530	129	37	10533	0	A_25_P00014927	hsa-miR-1226	157.684	154.54	158.316	152.215	152.717	154.899	155.862	157.497
12627	155	2	12630	0	A_25_P00015067	hsa-miR-1226	159.324	155.862	152.53	154.54	158.379	152.78	156.806	152.025
15030	184	29	15035	0	A_25_P00014928	hsa-miR-1226	154.899	156.787	153.597	155.862	159.828	159.699	158.758	159.511
15109	185	26	15114	0	A_25_P00015067	hsa-miR-1226	156.115	158.758	158.316	156.553	154.981	152.78	157.434	153.847
330	5	2	330	0	A_25_P00015003	hsa-miR-1226*	160.899	162.63	159.89	151.382	154.037	152.261	172.603	157.497
1756	22	35	1757	0	A_25_P00015003	hsa-miR-1226*	162.22	158.758	152.53	154.899	157.434	154.415	155.862	158.441
1996	25	29	1997	0	A_25_P00015004	hsa-miR-1226*	154.899	159.324	153.076	154.54	154.037	158.566	159.386	159.511
2839	35	52	2840	0	A_25_P00015003	hsa-miR-1226*	160.457	159.809	154.478	154.54	154.037	156.678	164.368	159.511
3054	38	21	3055	0	A_25_P00015003	hsa-miR-1226*	156.678	151.65	154.478	153.847	152.261	158.566	161.653	154.084
5441	67	30	5442	0	A_25_P00015003	hsa-miR-1226*	152.196	155.862	156.49	154.084	155.862	160.082	149.913	158.441
5587	69	12	5588	0	A_25_P00015004	hsa-miR-1226*	162.22	160.832	153.956	155.862	154.981	158.566	159.89	157.497
5633	69	58	5634	0	A_25_P00015004	hsa-miR-1226*	155.796	156.49	154.478	157.922	157.75	154.899	153.66	157.875
8060	99	26	8062	0	A_25_P00015004	hsa-miR-1226*	159.761	157.731	158.758	152.215	237.346	154.899	155.862	160.457
9659	118	67	9661	0	A_25_P00015003	hsa-miR-1226*	153.956	156.49	156.49	159.136	157.434	156.678	156.806	158.883
10606	130	31	10609	0	A_25_P00015004	hsa-miR-1226*	156.115	162.032	155.421	157.122	154.981	155.843	158.379	156.49
12074	148	23	12077	0	A_25_P00015004	hsa-miR-1226*	157.684	153.095	153.597	155.862	158.379	160.832	154.981	165.801
13045	160	10	13048	0	A_25_P00015004	hsa-miR-1226*	158.129	158.758	157.434	157.122	155.546	155.234	162.157	160.457
13145	161	28	13148	0	A_25_P00015003	hsa-miR-1226*	159.324	154.981	153.956	155.862	152.261	156.678	154.981	163.639
13358	163	77	13361	0	A_25_P00015003	hsa-miR-1226*	157.684	159.809	156.49	184.672	155.862	156.115	158.758	163.229
15014	184	13	15019	0	A_25_P00015004	hsa-miR-1226*	159.324	158.758	154.478	157.731	157.75	153.956	160.457	161.024
855	11	35	855	0	A_25_P00014931	hsa-miR-1227	167.559	154.981	159.386	155.862	160.832	158.992	158.758	158.883
1322	17	11	1323	0	A_25_P00014931	hsa-miR-1227	160.899	163.229	158.758	157.731	159.828	159.699	165.359	155.546
1592	20	35	1593	0	A_25_P00014933	hsa-miR-1227	162.22	171.357	166.86	155.862	169.52	167.477	163.339	161.653
2208	27	77	2209	0	A_25_P00015068	hsa-miR-1227	155.796	163.229	156.806	159.386	160.457	157.985	160.961	161.024
2566	32	25	2567	0	A_25_P00015068	hsa-miR-1227	160.457	158.316	159.386	158.504	160.457	159.699	158.379	155.862
4019	50	2	4020	0	A_25_P00014932	hsa-miR-1227	165.551	160.832	166.86	157.122	163.166	158.992	163.796	162.157
4770	59	15	4771	0	A_25_P00014933	hsa-miR-1227	172.327	160.832	162.599	159.136	166.037	160.832	168.426	163.639
6070	75	4	6072	0	A_25_P00015068	hsa-miR-1227	154.899	157.309	160.457	156.553	159.386	156.678	165.359	165.801
8710	107	20	8712	0	A_25_P00014931	hsa-miR-1227	159.761	160.832	163.483	157.731	161.778	157.684	163.339	162.662
9254	113	72	9256	0	A_25_P00014931	hsa-miR-1227	156.115	158.758	159.386	163.421	152.261	156.678	158.758	161.653
9535	117	25	9537	0	A_25_P00014932	hsa-miR-1227	158.129	158.758	163.166	158.739	161.778	154.899	163.796	162.662
9853	121	15	9855	0	A_25_P00014933	hsa-miR-1227	166.86	166.86	168.571	160.457	166.86	165.551	164.368	166.355
10150	124	67	10153	0	A_25_P00014933	hsa-miR-1227	166.86	159.809	164.368	162.724	164.618	167.477	163.339	166.355
10482	128	71	10485	0	A_25_P00014932	hsa-miR-1227	165.551	157.731	162.599	163.084	160.457	157.985	159.89	164.286
11864	145	59	11867	0	A_25_P00014932	hsa-miR-1227	159.761	164.286	160.457	161.965	157.434	156.115	158.758	165.801
13681	167	73	13685	0	A_25_P00015068	hsa-miR-1227	157.122	162.032	159.89	175.96	156.806	159.699	162.157	159.511
270	4	24	270	0	A_25_P00014937	hsa-miR-1228	178.088	182.49	178.74	164.916	173.254	180.749	186.462	179.248
518	7	26	518	0	A_25_P00014936	hsa-miR-1228	180.863	184.189	178.74	163.308	175.979	182.999	190.893	184.49
1109	14	44	1110	0	A_25_P00014936	hsa-miR-1228	330.731	187.731	177.83	164.916	175.979	190.696	185.693	181.806
2700	33	77	2701	0	A_25_P00014936	hsa-miR-1228	184.843	188.282	177.83	169.757	182.459	181.981	187.116	186.234
2928	36	59	2929	0	A_25_P00014936	hsa-miR-1228	177.51	185.165	179.248	163.608	181.962	182.999	184.189	184.49
5350	66	21	5351	0	A_25_P00014937	hsa-miR-1228	178.627	177.385	179.248	163.608	180.894	173.768	181.981	182.749
6206	76	58	6208	0	A_25_P00014936	hsa-miR-1228	178.627	188.282	181.578	165.089	180.096	183.536	184.915	183.868
6841	84	37	6843	0	A_25_P00014937	hsa-miR-1228	179.248	181.774	181.007	165.503	180.096	187.116	184.189	180.801
6961	85	75	6963	0	A_25_P00014936	hsa-miR-1228	178.627	185.808	178.338	167.159	176.405	183.536	187.116	185.782
9070	111	52	9072	0	A_25_P00014937	hsa-miR-1228	175.039	176.6	180.605	166.61	179.662	179.248	183.868	181.07
10136	124	53	10139	0	A_25_P00014937	hsa-miR-1228	179.248	181.007	176.374	168.171	177.51	178.865	185.191	180.801
11151	137	2	11154	0	A_25_P00014936	hsa-miR-1228	192.506	189.511	177.83	162.724	178.088	173.768	191.72	187.575
11587	142	28	11590	0	A_25_P00014937	hsa-miR-1228	183.993	181.774	180.096	164.368	175.008	181.578	183.454	182.749
[truncated: 13,027 more rows]
