# Supplementary material for: miR-100 Induces Epithelial-Mesenchymal Transition but Suppresses Tumorigenesis, Migration and Invasion
Source: PLoS Genet. 2014 Feb 27;10(2):e1004177. doi: 10.1371/journal.pgen.1004177 (PMC3937226; doi:10.1371/journal.pgen.1004177)
Supplement: Table S2 — Expression levels of EMT-associated miRNAs in HMLE cells expressing Twist, Snail or ZEB1. Data from miRNA microarray analysis and TaqMan qPCR validation are normalized to the control (mock-infected) HMLE cells. (XLSX) [file pgen.1004177.s010.xlsx]

## Sheet: Table S2
Table S2. Expression levels of EMT-associated miRNAs in HMLE cells expressing Twist, Snail or ZEB1
	Fold change (microarray)						Fold change (qPCR validation)
	Mock	Twist	Snail	ZEB1	Change		Mock	Twist	Snail	ZEB1		Validated
hsa-miR-100	1	2.24931	2.35004	1.96007	Up		1	3.82192	5.41113	7.61847		Yes
hsa-miR-22	1	1.57208	1.59992	1.71392	Up		1	2.14508	2.57755	5.60424		Yes
hsa-miR-125b	1	2.00356	2.64886	1.97447	Up		1	3.65065	5.33358	5.9844		Yes
hsa-miR-720	1	1.63668	1.56143	1.57149	Up		1	2.46041	1.29942	2.20991		Yes
hsa-miR-200c	1	0.339785	0.331991	0.450777	Down		1	0.00367312	0.00362376	0.540513		Yes
hsa-miR-141	1	0.171327	0.171566	0.271815	Down		1	0.00267105	0.00423928	0.724752		Yes
hsa-miR-205	1	0.0882925	0.086723	0.238131	Down		1	1.35446e-05	8.69851e-05	0.739185		Yes
hsa-miR-663	1	0.659631	0.631004	0.666858	Down		1	0.641238	0.254032	0.707105		Yes
hsa-miR-638	1	0.51406	0.412735	0.497642	Down		1	0.704138	0.419539	1.06379		Yes for 2 of 3
hsa-miR-1202	1	0.301791	0.191594	0.235803	Down		1	1.75219	1.08252	2.01127		No
hsa-miR-1207-5p	1	0.488416	0.384352	0.482177	Down		1	1.77575	1.02394	2.06854		No
hsa-miR-1225-5p	1	0.464201	0.335547	0.445957	Down		1	1.05159	0.946781	1.57717		No
hsa-miR-923_v12.0	1	0.430393	0.255885	0.207496	Down		Not determined (no TaqMan assay available)					No
