# Supplementary material for: miR-100 Induces Epithelial-Mesenchymal Transition but Suppresses Tumorigenesis, Migration and Invasion
Source: PLoS Genet. 2014 Feb 27;10(2):e1004177. doi: 10.1371/journal.pgen.1004177 (PMC3937226; doi:10.1371/journal.pgen.1004177)
Supplement: Table S3 — Vectors used in this study. (XLSX) [file pgen.1004177.s011.xlsx]

## Sheet: Table S3
Table S3. Vectors used in this study
Insert name	Vector name	Source
Human mir-100, mir-22, mir-125b and mir-720	pBabe-puro	This study
Human mir-100 and mir-22	MSCV-PIG	This study
Human mir-100 promoter	pGL3-Basic	This study
Human wild-type and mutant HOXA1 3'UTR	pMIR-REPORT	This study
Rat oncogenic form of Erbb2 ORF	pLV-IRES-neo	Wenjun Guo
Mouse Twist and human Snail ORFs	pBabe-puro	Robert A. Weinberg
Human ZEB1 ORF	pFUW	Robert A. Weinberg
Human HOXA1 ORF	pLOC-blast	Open Biosystems
Human SMARCA5 ORF	pReceiver-Lv105	GeneCopoeia
Human SMARCA5 shRNA	pLKO.1-puro	Sigma
miR-100 inhibitor	miR-Zip	System Biosciences
